# Supplementary material for: Asymmetric Proteome Equalization of the Skeletal Muscle Proteome Using a Combinatorial Hexapeptide Library
Source: PLoS One. 2011 Dec 19;6(12):e28902. doi: 10.1371/journal.pone.0028902 (PMC3242751; doi:10.1371/journal.pone.0028902)
Supplement: Table S1 — Protein identifications derived from in-gel analyses. (XLSX) [file pone.0028902.s002.xlsx]

## Sheet: Beads
Gel slice	IPI accession	Protein	MOWSE score	Mass (Da)	Peptides matched	% coverage
1	IPI00593882	O42095_CHICK	72	280321	2	1.2
	IPI00814313	similar to keratin 5	50	72069	1	1.7
	IPI00604330	Q08476_CHICK	48	1475759	4	0.4
	IPI00581466	Q6PVZ3_CHICK	46	56972	2	2.3
2	IPI00820358	184kDa protein	234	183995	16	8.8
	IPI00593882	O42095_CHICK	182	280321	12	4.1
	IPI00571921	Q5ZMU3_CHICK	100	62177	3	4.3
	IPI00598245	285kDa protein	78	285278	5	2.4
	IPI00570841	MPSF_CHICK	53	163299	1	1.2
	IPI00597891	similar to amylo-1,6-glucosidase, 4-alpha-glucanotransferase	39	174566	4	2.9
	IPI00581466	Q6PVZ3_CHICK	36	56972	1	2.3
	IPI00814313	similar to keratin 5	34	72069	1	1.7
3	IPI00597453	hypothetical protein	271	94180	13	15
	IPI00590954	Q90724_CHICK	86	182054	5	3.4
	IPI00573597	Q5F3J8_CHICK	81	94752	2	2.5
	IPI00821924	aminopeptidase puromycin sensitive	66	96153	1	1.5
	IPI00593882	O42095_CHICK	64	280321	5	2.5
4	IPI00821924	aminopeptidase puromycin sensitive	836	96153	41	26.3
	IPI00593882	O42095_CHICK	63	280321	6	4.1
	IPI00576187	Q5ZMW1_CHICK	57	85596	2	3.8
	IPI00577658	similar to obscurin, cytoskeletal calmodulin and titin interacting rhogef	55	750523	6	1
	IPI00597453	hypothetical protein	48	94180	3	4
	IPI00590954	Q90724_CHICK	38	182054	3	3.1
	IPI00589062	VINC_CHICK	35	116925	2	1.8
5	IPI00590375	GRP78_CHICK	564	71974	28	29.1
	IPI00821924	aminopeptidase puromycin sensitive	165	96153	5	6.8
	IPI00603309	HSP7C_CHICK	113	70783	4	8
	IPI00571005	85kDa protein	70	84921	3	4.7
	IPI00589062	VINC_CHICK	56	116925	2	3.3
	IPI00571921	Q5ZMU3_CHICK	55	62177	1	2.5
	IPI00592517	similar to thimet oligopeptidase	39	28625	2	8.9
6	IPI00818933	71kDa protein	1378	70955	73	34.3
	IPI00603309	HSP7C_CHICK	1022	70783	59	31.1
	IPI00582091	HSP70_CHICK	883	69708	54	27.1
	IPI00589568	GRP75_CHICK	238	73147	9	15.4
	IPI00586769	similar to Kel-like protein 23	195	68509	14	19.1
	IPI00590375	GRP78_CHICK	164	71974	8	6.9
	IPI00588878	Q5ZLW0_CHICK	85	69705	5	11.4
	IPI00821924	aminopeptidase puromycin sensitive	74	96153	3	5.5
	IPI00581589	135kDa protein	71	135338	3	1.7
	IPI00814313	similar to keratin 5	58	72069	2	1.7
	IPI00576535	ANXA6_CHICK	44	75379	3	5.8
	IPI00571921	Q5ZMU3_CHICK	43	62177	1	2.5
	IPI00581314	Q6PVZ5_CHICK	36	62423	2	6.2
7	IPI00735086	Q2UZR2_CHICK	135	66550	6	13.6
	IPI00577712	Q71SG2_CHICK	128	73395	9	16.7
	IPI00596673	PDIA1_CHICK	94	57374	5	12
	IPI00821924	aminopeptidase puromycin sensitive	84	96153	2	2.5
	IPI00571921	Q5ZMU3_CHICK	83	62177	5	10.7
	IPI00582091	HSP70_CHICK	68	69708	3	6.2
	IPI00583468	ULA1_CHICK	67	60446	2	6.7
	IPI00600106	PUR9_CHICK	58	64374	2	5.4
	IPI00603309	HSP7C_CHICK	53	70783	3	6
	IPI00814313	similar to keratin 5	52	72069	1	1.7
	IPI00588402	DMD_CHICK	49	422618	3	0.9
	IPI00813960	hypothetical protein	47	11222	1	11
	IPI00577421	CH60_CHICK	46	60934	2	6.5
	IPI00574064	KPYK_CHICK	43	57978	4	5.8
	IPI00572803	vacuolar protein sorting 13C protein	35	422233	5	0.4
8	IPI00571921	Q5ZMU3_CHICK	1159	62177	76	36.3
	IPI00589575	hypothetical protein	572	63922	20	19.3
	IPI00596673	PDIA1_CHICK	263	57374	10	16.7
	IPI00821783	PUR8_CHICK	249	54618	15	18.4
	IPI00585063	similar to aldehyde dehydrogenase 9 family, member A1	209	56087	7	10.7
	IPI00575843	hypothetical protein	157	58255	4	9.5
	IPI00587557	Q5ZJ47_CHICK	147	51828	2	6.1
	IPI00580985	Q6EE32_CHICK	92	46851	6	23
	IPI00595912	Q5F3M8_CHICK	67	56150	3	9.3
	IPI00587401	Q5ZLV5_CHICK	60	53045	3	9.9
	IPI00814313	similar to keratin 5	51	72069	5	4.3
	IPI00603763	RAG1_CHICK	42	119900	2	1.5
	IPI00597616	similar to ER-resident chaperone calreticulin	39	48005	1	1.7
	IPI00583397	similar to KIA0863 protein	34	116707	2	1.9
	IPI00818730	56kDa protein	32	55713	1	5.7
	IPI00590375	GRP78_CHICK	32	71974	1	2.8
9	IPI00573868	Q5ZIY8_CHICK	274	49831	6	10.7
	IPI00681909	51kDa protein	173	50678	8	16.7
	IPI00588868	IF4A2_CHICK	164	46342	6	15
	IPI00581988	eukaryotic translation elongation factor 1 alpha 2	163	50466	8	8.2
	IPI00593986	BLMH_CHICK	109	52656	3	5.5
	IPI00596530	F10A1_CHICK	102	40133	5	11.4
	IPI00581466	Q6PVZ3_CHICK	71	56972	3	6.7
	IPI00601144	similar to betaine homocysteine methyl transferase	70	44982	6	12.6
	IPI00582298	40kDa protein	68	40307	2	6.3
	IPI00584733	MIME_CHICK	63	33158	1	4.4
	IPI00579529	skeletal myosin light chain kinase	62	87144	2	2.3
	IPI00603999	hypothetical protein	53	46860	3	6
	IPI00600960	similar to S-adenostlhomocysteine hydrolase	53	47705	2	5.3
	IPI00574153	PGK_CHICK	49	44688	4	10.6
	IPI00587379	Q5U7A3_CHICK	44	54697	2	4.3
	IPI00586769	similar to Kel-like protein 23	43	68509	2	6.1
	IPI00814313	similar to keratin 5	39	72069	1	1.7
	IPI00576361	similar to branched chain aminotransferase 1, cytosolic	37	42998	1	3.4
	IPI00599470	similar to osteonidogen	34	130225	1	1
	IPI00581314	Q6PVZ5_CHICK	33	62423	2	2
10	IPI00574153	PGK_CHICK	538	44688	39	25.7
	IPI00592568	KCRM_CHICK	275	43301	17	26.5
	IPI00571921	Q5ZMU3_CHICK	169	62177	10	16.3
	IPI00655503	ACTB_CHICK	159	41710	8	16.8
	IPI00576361	similar to branched chain aminotransferase 1, cytosolic	143	42998	9	14.5
	IPI00578250	Q5ZJV0_CHICK	123	46756	3	8.3
	IPI00578082	ACTA_CHICK	110	41968	5	14.1
	IPI00584733	MIME_CHICK	80	33158	4	13.9
	IPI00582056	GELS_CHICK	79	85778	2	4.5
	IPI00577749	BZW2_CHICK	75	48257	2	8.6
	IPI00595745	Q5F426_CHICK	61	44414	1	3.3
	IPI00589575	hypothetical protein	56	63922	1	2.4
	IPI00599251	CSN3_CHICK	53	47931	1	3.5
	IPI00595288	Q5F3B9_CHICK	53	49966	5	12.7
	IPI00679860	similar to cystathionase	49	43870	1	5
	IPI00601144	similar to betaine homocysteine methyl transferase	46	44982	3	8.1
	IPI00587107	similar to type 1 hair keratin KA31	40	51131	2	3.2
	IPI00573868	Q5ZIY8_CHICK	39	49831	1	3.1
	IPI00814313	similar to keratin 5	37	72069	1	1.7
	IPI00594159	24kDa protein	35	23702	1	6.8
	IPI00599470	similar to osteonidogen	33	130225	1	1
	IPI00597156	similar to matrix metalloproteinase, MT2MMP	32	34147	1	1.6
11	IPI00584733	MIME_CHICK	133	33158	3	12.2
	IPI00820881	63kDa protein	112	62981	11	27.6
	IPI00821924	aminopeptidase puromycin sensitive	95	96153	4	6
	IPI00581988	eukaryotic translation elongation factor 1 alpha 2	71	50466	2	7.6
	IPI00594653	G3P_CHICK	65	35681	1	4.2
	IPI00589985	EF1A_CHICK	57	50125	2	4.1
	IPI00593240	similar to inorganic pyrophosphatase 2	48	51439	1	3.6
	IPI00574153	PGK_CHICK	41	44688	4	14.9
	IPI00576361	similar to branched chain aminotransferase 1, cytosolic	35	42998	1	2.1
	IPI00883276	Q92007_CHICK	34	4381	1	52.4
12	IPI00598461	TPM1_CHICK	397	32746	19	37.7
	IPI00594653	G3P_CHICK	219	35681	8	21.9
	IPI00592577	PGP_CHICK	210	32975	8	18.6
	IPI00597738	Q5ZLU2_CHICK	168	48671	7	24.4
	IPI00577361	STRAP_CHICK	151	38117	5	21.4
	IPI00597453	hypothetical protein	142	94180	7	11.4
	IPI00581182	similar to LOC495095 protein	138	24922	6	14.5
	IPI00581952	Q90937_CHICK	138	28744	9	25
	IPI00584727	LDHA_CHICK	137	36491	3	10.8
	IPI00583993	hypothetical protein	86	32616	1	5.5
	IPI00584733	MIME_CHICK	82	33158	1	4.4
	IPI00576535	ANXA6_CHICK	81	75379	4	8.8
	IPI00585899	48kDa protein	80	47897	2	9.3
	IPI00571921	Q5ZMU3_CHICK	74	62177	2	4.5
	IPI00597776	TPM2_CHICK	64	32757	7	17.6
	IPI00598681	9kDa protein	62	8923	3	33.3
	IPI00573597	Q5F3J8_CHICK	52	94752	1	1.2
	IPI00592568	KCRM_CHICK	48	43301	2	8.1
	IPI00814313	similar to keratin 5	47	72069	1	1.7
	IPI00586706	similar to SEC13-like 1	43	46565	1	2.5
	IPI00586551	hypothetical protein	40	53164	3	7.7
	IPI00596453	hypothetical protein	39	88465	1	1.2
	IPI00591978	TF65_CHICK	36	60034	1	1.6
13	IPI00584727	LDHA_CHICK	142	36491	3	10.8
	IPI00598681	9kDa protein	137	8923	10	45.7
	IPI00601873	similar to pyruvate dehydrogeanse (lipoamide) beta	123	38852	5	17.5
	IPI00597738	Q5ZLU2_CHICK	109	48671	4	13.1
	IPI00577361	STRAP_CHICK	96	38117	3	13.1
	IPI00593042	similar to thioredoxin-like protein	91	32333	1	5.2
	IPI00597210	similar to eukaryotic translation factor 1	89	6135	1	24.5
	IPI00577857	similar to malate dehydrogeanse 2, NAD	73	36944	4	13.4
	IPI00814313	similar to keratin 5	65	72069	2	2.7
	IPI00597453	hypothetical protein	64	94180	4	6.2
	IPI00592577	PGP_CHICK	60	32975	3	7.4
	IPI00581466	Q6PVZ3_CHICK	59	56972	3	5.9
	IPI00587107	similar to type 1 hair keratin KA31	58	51131	2	3.2
	IPI00574153	PGK_CHICK	49	44688	1	4.3
	IPI00593278	EURL_CHICK	46	33481	1	2.4
	IPI00600541	Q6EE30_CHICK	44	49811	4	6.4
	IPI00814418	similar to nebulin	41	135852	3	1.4
	IPI00600558	similar to L-gulono-gamma lactone oxidase	41	50464	2	1.6
	IPI00602543	DCR1C_CHICK	41	80627	2	1
	IPI00581757	763kDa protein	41	762232	4	0.4
	IPI00579596	Q5ZK18_CHICK	38	31241	1	3.2
	IPI00581314	Q6PVZ5_CHICK	36	62423	2	3.2
	IPI00587703	similar to eukaryotic translation factor 1 delta	36	75367	2	4
	IPI00585747	EF2_CHICK	35	95317	2	3.4
	IPI00582747	Q5ZIX2_CHICK	34	36713	1	3.8
	IPI00595426	Q5ZJQ0_CHICK	34	37191	1	3
14	IPI00598681	9kDa protein	97	8923	6	51.9
	IPI00571921	Q5ZMU3_CHICK	88	62177	4	7.2
	IPI00597738	Q5ZLU2_CHICK	75	48671	4	14.5
	IPI00574153	PGK_CHICK	69	44688	4	11.3
	IPI00594779	similar to E-1 enzyme	69	33876	3	22.1
	IPI00587689	hypothetical protein isoform 1	61	30298	1	5.5
	IPI00592577	PGP_CHICK	44	32975	1	4.5
	IPI00814313	similar to keratin 5	43	72069	1	1.7
	IPI00598946	ACTN2_CHICK	40	107039	1	1.7
	IPI00592568	KCRM_CHICK	39	43301	1	3.7
	IPI00600558	similar to L-gulono-gamma lactone oxidase	39	50464	3	1.6
	IPI00814418	similar to nebulin	39	135852	3	0.6
	IPI00602543	DCRC1_CHICK	39	80627	3	1
	IPI00581757	763kDa protein	39	762232	4	0.3
	IPI00595426	Q5ZJQ0_CHICK	38	37191	1	3
	IPI00578155	GEPH_CHICK	35	79671	3	5.4
15	IPI00579092	1433E_CHICK	223	29155	7	25.9
	IPI00597497	EF1B_CHICK	189	24990	6	29.1
	IPI00587444	1433G_CHICK	185	28213	4	23.1
	IPI00818270	26kDa protein	109	25949	3	17.5
	IPI00574963	Q5ZKJ2_CHICK	82	28324	2	8.1
	IPI00577013	PRDX6_CHICK	70	24961	4	18.8
	IPI00597738	Q5ZLU2_CHICK	69	48671	4	17
	IPI00591852	1433B_CHICK	58	27890	3	16.4
	IPI00592577	PGP_CHICK	49	32975	1	4.5
	IPI00814313	similar to keratin 5	43	72069	1	1.7
	IPI00583225	similar to apolipoprotein B mRNA editing enzyme, catalytic polypeptide like 2	37	25939	1	5.9
16	IPI00596489	A6BM71_CHICK	325	904235	22	0.8
	IPI00597738	Q5ZLU2_CHICK	157	48671	6	28.7
	IPI00580765	APOA1_CHICK	154	30661	7	19.3
	IPI00822751	HSPB1_CHICK	104	21658	4	29
	IPI00571921	Q5ZMU3_CHICK	93	62177	3	4.3
	IPI00570997	Q9PW67_CHICK	93	26298	5	26.1
	IPI00582981	22kDa protein	83	21999	3	21.1
	IPI00572084	ACT5_CHICK	75	41809	2	6.9
	IPI00595105	A1IMF0_CHICK	68	25095	2	9.8
	IPI00577013	PRDX6_CHICK	65	24961	3	11.6
	IPI00821924	aminopeptidase puromycin sensitive	61	96153	1	1.5
	IPI00602969	hypothetical protein	56	22427	2	11
	IPI00589702	Q98UC3_CHICK	49	34540	3	7.5
	IPI00814313	similar to keratin 5	48	72069	1	1.7
	IPI00574153	PGK_CHICK	47	44688	2	5.3
	IPI00603721	139kDa protein	47	139191	3	3.1
	IPI00585899	48kDa protein	41	47897	2	8.1
	IPI00592568	KCRM_CHICK	35	43301	1	3.7
	IPI00599012	similar to K12 keratin	34	54078	2	6.8
17	IPI00597738	Q5ZLU2_CHICK	154	48671	7	24.7
	IPI00571711	KAD1_CHICK	141	21669	11	35.6
	IPI00822751	HSPB1_CHICK	106	21658	6	29
	IPI00576446	similar to SH3 domain binding glutamic acid rich protein	72	15402	2	16.3
	IPI00821768	TCTP_CHICK	67	19518	5	22.7
	IPI00574080	MLE3_CHICK	57	16699	1	7.3
	IPI00814313	similar to keratin 5	45	72069	2	3.5
	IPI00576361	similar to branched chain aminotransferase 1, cytosolic	41	42998	1	3.4
	IPI00581466	Q6PVZ3_CHICK	40	56972	1	2.1
	IPI00594326	similar to KIAA0400	39	111138	1	0.8
	IPI00580059	PRDX1_CHICK	38	22300	2	12.6
18	IPI00600948	TNNC2_CHICK	189	18364	4	37.4
	IPI00582981	22kDa protein	111	21999	2	11.9
	IPI00597738	Q5ZLU2_CHICK	106	48671	5	20.8
	IPI00587444	1433G_CHICK	85	28213	2	12.1
	IPI00578549	TNNI2_CHICK	51	21221	1	7.1
	IPI00810971	TEBP_CHICK	40	16859	1	11.6
	IPI00814313	similar to keratin 5	39	72069	1	1.7
	IPI00581757	763kDa protein	38	762232	6	1
	IPI00600558	similar to L-gulono-gamma lactone oxidase	38	50464	2	1.6
	IPI00602543	DCR1C_CHICK	38	80627	2	1
19	IPI00600948	TNNC2_CHICK	210	18364	5	42.3
	IPI00578052	MLE1_CHICK	167	20886	7	29.2
	IPI00597738	Q5ZLU2_CHICK	134	48671	9	16.7
	IPI00594810	Q5ZIY1_CHICK	96	61142	3	5.7
	IPI00823322	CALM_CHICK	83	16827	8	45.6
	IPI00599922	TNNC1_CHICK	77	18419	3	15.5
	IPI00576550	similar to prefoldin subunit 4	65	15391	2	20.9
	IPI00592445	Q1G1I6_CHICK	59	50711	1	3.7
	IPI00814313	similar to keratin 5	45	72069	2	2.5
	IPI00588299	TPPC3_CHICK	35	20263	1	4.4
	IPI00602594	DEST_CHICK	34	18520	1	6.7
20	IPI00597738	Q5ZLU2_CHICK	214	48671	11	22.4
	IPI00823322	CALM_CHICK	189	16827	10	45.6
	IPI00592445	Q1G1I6_CHICK	160	50711	5	10.3
	IPI00820881	63kDa protein	100	62981	3	6
	IPI00683396	HBS1-like	95	88594	2	2.8
	IPI00578591	Q9I882_CHICK	94	13750	3	28.6
	IPI00594810	Q5ZIY1_CHICK	85	61142	1	2.3
	IPI00577194	hypothetical protein	81	32971	1	5.3
	IPI00574080	MLE3_CHICK	75	16699	1	7.3
	IPI00594082	myopalladin	66	146266	3	1.7
	IPI00813323	hypothetical protein	56	4156	1	35
	IPI00591282	TTHY_CHICK	54	16299	3	22.7
	IPI00814418	similar to nebulin	53	135852	2	1.6
	IPI00581757	763kDa protein	53	762232	6	0.8
	IPI00682187	hypothetical protein	47	18328	1	7.1
	IPI00814313	similar to keratin 5	44	72069	1	1.7
	IPI00581988	eukaryotic translation elongation factor 1 alpha 2	40	50466	1	1.9
	IPI00583639	14kDa protein	39	13812	1	15.9
	IPI00581314	Q6PVZ5_CHICK	37	62423	1	2
	IPI00594326	similar to KIAA0400	36	111138	3	5.5
	IPI00587379	Q5U7A3_CHICK	34	54697	1	4.5
21	IPI00571921	Q5ZMU3_CHICK	108	62177	3	3.6
	IPI00575926	HBA_CHICK	85	15419	2	10.6
	IPI00582454	16kDa protein	83	15866	6	29.4
	IPI00594494	Q5F369_CHICK	76	19214	1	6.5
	IPI00580765	APOA1_CHICK	76	30661	1	5.3
	IPI00592445	Q1G1I6_CHICK	75	50711	1	3.7
	IPI00597738	Q5ZLU2_CHICK	72	48671	7	9
	IPI00578082	ACTA_CHICK	65	41968	2	6.9
	IPI00571711	KAD1_CHICK	55	21669	3	13.9
	IPI00604330	Q08476_CHICK	42	1475759	9	1
	IPI00602543	DCR1C_CHICK	39	80627	3	2.2
	IPI00600558	similar to L-gulono-gamma lactone oxidase	39	50464	2	1.6
	IPI00814418	similar to nebulin	37	135852	3	1.6
	IPI00581757	763kDa protein	37	762232	7	0.7
	IPI00814313	similar to keratin 5	36	72069	1	1.7
	IPI00819049	56kDa protein	35	56399	1	1.6
22	IPI00574080	MLE3_CHICK	203	16699	6	33.3
	IPI00580765	APOA1_CHICK	128	30661	2	10.2
	IPI00581466	Q6PVZ3_CHICK	112	56972	2	4.4
	IPI00597738	Q5ZLU2_CHICK	90	48671	4	6.8
	IPI00584371	SAP_CHICK	76	57562	1	1.9
	IPI00572084	ACT5_CHICK	62	41809	1	4.3
	IPI00582855	similar to alpha NAC muscle specific form GP220	59	102210	1	1.2
	IPI00604330	Q08476_CHICK	57	1475759	6	0.4
	IPI00596489	A6BM71_CHICK	57	904235	6	0.7
	IPI00602556	NSF1C_CHICK	54	40616	1	3.3
	IPI00814313	similar to keratin 5	47	72069	1	1.7
	IPI00571711	KAD1_CHICK	46	21669	2	7.7
	IPI00574153	PGK_CHICK	44	44688	3	8.9
	IPI00597243	K1C19_CHICK	44	46054	1	2.1
	IPI00581527	O93410_CHICK	43	16842	4	30.9
	IPI00572547	S10A6_CHICK	40	10269	1	16.3
	IPI00571337	TIM9_CHICK	36	10476	1	16.9
	IPI00581314	Q6PVZ5_CHICK	35	62423	3	3.7
	IPI00594326	similar to KIAA0400	34	111138	1	0.8

## Sheet: Starting material
Gel slice	IPI accession	Protein	MOWSE score	Mass (Da)	Peptides matched	% coverage
1	IPI00581466	Q6PVZ3_CHICK	126	56972	4	6.7
	IPI00814313	similar to keratin 5	81	72069	2	3.3
	IPI00581314	Q6PVZ5_CHICK	69	62423	2	3.8
	IPI00586028	similar to glial fibrillary acidic protein alpha	69	48672	2	5
2	IPI00814313	similar to keratin 5	42	72069	2	3.3
4	IPI00814313	similar to keratin 5	51	72069	1	1.7
	IPI00576187	Q5ZMW1_CHICK	34	85596	1	1.9
6	IPI00818933	71kDa protein	170	70955	6	11.3
	IPI00603309	HSP7C_CHICK	130	70783	5	9.6
	IPI00574195	ALBU_CHICK	49	69872	2	2.8
7	IPI00819839	64 kDa protein	659	64423	32	38.6
	IPI00735086	Q2UZR2_CHICK	659	66550	32	37.8
	IPI00574064	KPYK_CHICK	235	57978	16	28.9
	IPI00581466	Q6PVZ3_CHICK	78	56972	2	4.6
	IPI00814313	similar to keratin 5	50	72069	1	1.7
8	IPI00581466	Q6PVZ3_CHICK	90	56972	4	6.9
	IPI00735086	Q2UZR2_CHICK	80	66550	4	9.1
	IPI00571921	Q5ZMU3_CHICK	76	62177	7	12.3
	IPI00582298	40kDa protein	71	40307	2	6.3
	IPI00597243	K1C19_CHICK	62	46054	4	4.7
	IPI00814313	similar to keratin 5	59	72069	3	4.8
	IPI00587107	similar to type 1 hair keratin KA31	54	51131	5	3.2
	IPI00592753	K1C14_CHICK	47	50954	3	7.9
	IPI00820642	hypothetical protein	40	32563	1	3.1
	IPI00599012	similar to K12 keratin	37	54078	3	5.7
	IPI00589873	Q6PVZ2_CHICK	36	48061	4	6.5
	IPI00604251	similar to tRNA splicing endonuclease 54 homolog	35	58448	1	1.8
	IPI00601449	Q8JH65_CHICK	35	56769	1	2.8
9	IPI00586105	ENOB_CHICK	248	47166	12	25.3
	IPI00592568	KCRM_CHICK	51	43301	1	3.7
	IPI00814313	similar to keratin 5	48	72069	1	1.7
	IPI00580748	similar to TBP-associated factor 1	39	215968	8	3.9
	IPI00601144	similar to betaine homocysteine methyl transferase	34	44982	1	2.5
10	IPI00592568	KCRM_CHICK	1029	43301	47	41.5
	IPI00574153	PGK_CHICK	372	44688	22	24.5
	IPI00581466	Q6PVZ3_CHICK	82	56972	3	4.6
	IPI00589564	AATC_CHICK	56	45906	3	10.2
	IPI00814313	similar to keratin 5	53	72069	2	2.5
	IPI00599012	similar to K12 keratin	49	54078	1	1.9
	IPI00598136	AATM_CHICK	48	47211	1	4.3
11	IPI00592568	KCRM_CHICK	246	43301	7	22
	IPI00581593	Q7LZE8_CHICK	112	2473	8	57.1
	IPI00883276	Q92007_CHICK	106	4381	3	78.6
	IPI00683436	ALDOC_CHICK	89	14429	2	10.9
	IPI00594653	G3P_CHICK	79	35681	3	15.9
	IPI00814313	similar to keratin 5	52	72069	1	1.7
	IPI00574153	PGK_CHICK	47	44688	1	3.6
12	IPI00594653	G3P_CHICK	762	35681	30	42
	IPI00584727	LDHA_CHICK	111	36491	3	9.9
	IPI00582298	40kDa protein	69	40307	1	3.4
	IPI00822243	58kDa protein	69	57743	2	5
	IPI00581466	Q6PVZ3_CHICK	63	56972	2	4.4
	IPI00592568	KCRM_CHICK	60	43301	2	8.1
	IPI00583336	MDHC_CHICK	59	36520	2	8.4
	IPI00814313	similar to keratin 5	51	72069	1	1.7
	IPI00598681	9kDa protein	49	8923	3	33.3
	IPI00597243	K1C19_CHICK	45	46054	2	6.4
	IPI00586105	ENOB_CHICK	44	47166	3	7.4
13	IPI00594653	G3P_CHICK	151	35681	2	6.3
	IPI00584727	LDHA_CHICK	147	36491	5	14.5
	IPI00592568	KCRM_CHICK	141	43301	7	20.5
	IPI00598681	9kDa protein	133	8923	7	33.3
	IPI00577857	similar to malate dehydrogeanse 2, NAD	106	36944	2	7.4
	IPI00574153	PGK_CHICK	50	44688	1	3.6
	IPI00814313	similar to keratin 5	48	72069	2	2.5
	IPI00735086	Q2UZR2_CHICK	46	66550	3	7.8
	IPI00585747	EF2_CHICK	43	95317	2	3.8
	IPI00581314	Q6PVZ5_CHICK	36	62423	1	2
14	IPI00592568	KCRM_CHICK	190	43301	7	16.8
	IPI00594653	G3P_CHICK	108	35681	5	18.3
	IPI00581466	Q6PVZ3_CHICK	74	56972	2	4.6
	IPI00814313	similar to keratin 5	38	72069	1	1.7
	IPI00574153	PGK_CHICK	34	44688	2	6.2
15	IPI00585486	PGAM1_CHICK	129	28880	8	28.7
	IPI00582452	TPIS_CHICK	69	26604	3	15.7
	IPI00594653	G3P_CHICK	60	35681	2	9.6
	IPI00735086	Q2UZR2_CHICK	54	66550	2	4.6
	IPI00592568	KCRM_CHICK	53	43301	1	3.7
16	IPI00582452	TPIS_CHICK	503	26604	28	43.1
	IPI00580166	GSTM2_CHICK	95	25876	2	10
	IPI00819196	Q9IAR9_CHICK	88	242090	6	1.8
	IPI00596489	A6BM71_CHICK	88	904235	9	0.7
	IPI00592568	KCRM_CHICK	88	43301	5	13.9
	IPI00581466	Q6PVZ3_CHICK	77	56972	2	4.6
	IPI00814313	similar to keratin 5	42	72069	3	4
	IPI00581757	763kDa protein	38	762232	6	0.5
	IPI00600558	similar to L-gulono-gamma lactone oxidase	38	50464	3	1.6
	IPI00602543	DCR1C_CHICK	38	80627	3	1
17	IPI00571711	KAD1_CHICK	220	21669	13	36.1
	IPI00592568	KCRM_CHICK	95	43301	5	13.9
	IPI00581466	Q6PVZ3_CHICK	73	56972	3	4.6
	IPI00814313	similar to keratin 5	55	72069	1	1.7
	IPI00581314	Q6PVZ5_CHICK	37	62423	1	2
	IPI00812024	similar to keratin 6	35	51132	1	2
	IPI00579755	similar to KRT6B protein	35	65895	2	5
	IPI00600709	PARK7_CHICK	34	19930	1	13.8
18	IPI00603045	similar to phosphatidylethanolamine binding protein 1	190	20944	4	25.1
	IPI00814313	similar to keratin 5	63	72069	3	4.5
	IPI00596489	A6BM71_CHICK	62	904235	4	0.6
	IPI00582298	40kDa protein	60	40307	3	8.8
	IPI00581466	Q6PVZ3_CHICK	60	56972	5	6.7
	IPI00589637	similar to glyoxylase 1	40	20540	2	13.9
	IPI00600558	similar to L-gulono-gamma lactone oxidase	39	50464	2	1.6
	IPI00814418	similar to nebulin	39	135852	3	0.6
	IPI00602543	DCR1C_CHICK	39	80627	2	1
	IPI00580059	PRDX1_CHICK	33	22300	1	4
19	IPI00579518	COF2_CHICK	44	18650	1	6.6
	IPI00581757	763kDa protein	38	762232	5	0.3
	IPI00600558	similar to L-gulono-gamma lactone oxidase	38	50464	2	1.6
	IPI00602543	DCR1C_CHICK	38	80627	2	1
20	IPI00597243	K1C19_CHICK	72	46054	4	4.7
	IPI00587107	similar to type 1 hair keratin KA31	65	51131	2	3.2
	IPI00581466	Q6PVZ3_CHICK	59	56972	3	2.3
	IPI00598533	SODC_CHICK	51	15694	1	9.7
	IPI00589873	Q6PVZ2_CHICK	46	48061	3	7.4
	IPI00814313	similar to keratin 5	42	72069	1	1.7
	IPI00592568	KCRM_CHICK	39	43301	2	7.6
21	IPI00592568	KCRM_CHICK	72	43301	3	7.9
	IPI00597567	hypothetical protein	43	13052	1	9.6
	IPI00575926	HBA_CHICK	39	15419	1	10.6
	IPI00814313	similar to keratin 5	38	72069	2	2.6
22	IPI00581002	UBIQ_CHICK	113	8560	5	64.5
	IPI00581466	Q6PVZ3_CHICK	76	56972	3	6.5
	IPI00601777	THIO_CHICK	73	11693	1	12.4
	IPI00592568	KCRM_CHICK	70	43301	2	5.2
	IPI00821587	Q91022_CHICK	65	3726	3	54.5
	IPI00604330	Q08476_CHICK	60	1475759	6	0.5
	IPI00814313	similar to keratin 5	42	72069	1	1.7
