# Supplementary material for: Asymmetric Proteome Equalization of the Skeletal Muscle Proteome Using a Combinatorial Hexapeptide Library
Source: PLoS One. 2011 Dec 19;6(12):e28902. doi: 10.1371/journal.pone.0028902 (PMC3242751; doi:10.1371/journal.pone.0028902)
Supplement: Table S2 — Protein identification and label-free quantification of bead-bound proteins. (XLSX) [file pone.0028902.s003.xlsx]

## Sheet: Protein id and quant MS^E
Protein	SM_1	SM_2	SM_3	AVE		20_1	20_2	20_3	AVE	50_1	50_2	50_3	AVE	100_1	100_2	100_3	AVE	250_1	250_2	250_3	AVE	500_1	500_2	500_3	AVE	1000_1	1000_2	1000_3	AVE	Grand Total
G3P_CHICK	54.3534	98.7865	108.728	87.2893	16.7162	2.7694	2.4087	2.4987	2.55893	1.0715	0.987	1.0773	1.04527	1.8121	1.7216	1.8688	1.80083	4.0226	4.2429	4.0997	4.12173	6.6924	5.8997	6.3401	6.31073	12.836	13.6356	15.8896	14.1204	351.742
ENOB_CHICK	61.7525	71.6461	74.9259	69.4415	3.95937	2.4677	1.1869	0.739	1.46453	0	1.0318	0	0.343933	0	0	0	0	0.4597	0	0	0.153233	0	0.48	0	0.16	0.507	0	0.4635	0.3235	215.66
ADH 50fmol STD	50	50	50	50	0	50	50	50	50	50	50	50	50	50	50	50	50	50	50	50	50	50	50	50	50	50	50	50	50	1050
KPYK_CHICK	43.6462	47.8658	50.3937	47.3019	1.96814	0	0	0.3637	0.121233	0	0	0	0	0	0	0	0	0	0	0	0	0	0	0	0	0	0	0	0	142.269
Q7LZE8_CHICK	33.0517	41.4897	36.4565	36.9993	2.45091	0	0	0	0	0	0	0	0	0	0	0	0	0	0	0	0	0	0	0	0	0	0	0	0	110.998
LDHA_CHICK	30.7635	32.9945	21.1549	28.3043	3.63225	5.4063	4.882	5.0396	5.1093	0.6483	0.3768	0.6388	0.554633	0	0	0	0	0	0	0	0	0	0	0	0	0	0	0	0	101.905
Q92007_CHICK	25.6936	21.9528	24.1824	23.9429	1.08649	0	0	0	0	0	0	0	0	0	0	0	0	0	0	0	0	0	0	0	0	0	0	0	0	71.8288
PGK_CHICK	12.1279	13.6028	14.5781	13.4363	0.712196	0	0	0	0	0	0	0	0	0	0	0	0	0	0	0.4293	0.1431	0	0	0	0	0.6098	0	0	0.203267	41.3479
KCRM_CHICK	10.7542	11.9586	13.3304	12.0144	0.744208	0.2596	0	0	0.0865333	0	0	0	0	0	0	0	0	0	0	0	0	0	0	0	0	0	0.1422	0.1909	0.111033	36.6359
Q2UZR2_CHICK	7.6557	8.3394	9.0803	8.35847	0.411357	2.2311	2.2987	1.8625	2.13077	0	0	0	0	0	0	0	0	0	0	0	0	0	0	0	0	0	0	0	0	31.4677
Q5ZME4_CHICK	6.4207	9.387	7.2139	7.67387	0.886644	23.2232	23.9819	23.4589	23.5547	35.4715	31.1855	32.3183	32.9918	48.8508	49.5695	48.4234	48.9479	17.6289	18.8011	17.6016	18.0105	11.1117	9.8466	7.7975	9.58527	8.287	9.9327	9.9275	9.3824	450.439
PGAM1_CHICK	4.6588	6.4528	4.8909	5.33417	0.563315	5.5651	4.9343	5.1944	5.23127	0	0	0	0	0	0	0	0	0	0	0	0	0	0	0	0	0	0	0	0	31.6963
TPIS_CHICK	3.7072	3.6366	3.9912	3.77833	0.108367	0	0	0	0	0	0	0	0	0	0	0	0	0	0	0	0	0	0	0	0	0	0	0	0	11.335
KAD1_CHICK	2.5858	2.6261	3.1161	2.776	0.170447	9.2933	9.1432	9.1264	9.18763	2.5163	2.2852	2.5409	2.44747	2.1153	2.3196	2.078	2.17097	1.3595	1.6658	1.4307	1.48533	1.5613	1.2677	1.3741	1.40103	1.6011	1.7859	1.7076	1.6982	63.4999
Q7ZZK3_CHICK	0	0	7.2681	2.4227	2.4227	23.2232	23.5342	23.4589	23.4054	35.4715	31.1855	32.3183	32.9918	48.8508	49.5695	48.4234	48.9479	17.6289	18.8011	0	12.1433	11.1117	9.8466	5.9475	8.9686	8.287	0	0	2.76233	394.926
AT2A1_CHICK	1.8625	2.1789	2.1249	2.05543	0.0977181	6.1003	6.2315	6.109	6.14693	3.6232	3.0236	3.4132	3.35333	5.567	6.2575	5.8721	5.89887	4.4208	4.36	5.1204	4.63373	4.2124	3.8362	3.8965	3.9817	3.1132	3.7748	3.9476	3.61187	89.0456
Q8QFT6_CHICK	5.2226	0	0	1.74087	1.74087	0	0	0	0	0	0	0	0	0	0	0	0	0	0	0	0	0	0	0	0	0	0	0	0	5.2226
HSP7C_CHICK	1.5954	1.7749	1.7792	1.7165		5.7769	5.7451	5.2953	5.60577	4.0605	3.8332	4.1511	4.01493	5.2682	5.2082	4.9141	5.13017	3.2458	3.0732	3.2212	3.18007	1.7758	1.4693	1.8061	1.68373	0.5644	0.7002	0.7142	0.6596	65.9723
Q90819_CHICK	1.8972	2.4509	0	1.44937		0	0	0	0	0	0	0	0	0	0	0	0	0	0	0	0	0	0	0	0	0	0	0	0	4.3481
AT2A2_CHICK	0.8295	1.7247	1.2442	1.26613		3.9593	5.1219	3.6813	4.25417	1.5312	2.218	2.2812	2.01013	3.403	3.9862	3.8842	3.7578	3.0196	2.6143	3.1012	2.9117	0	2.1963	2.7159	1.6374	2.3189	2.3944	2.5852	2.43283	54.8105
Q90634_CHICK	2.2385	0	0	0.746167		0	0	0	0	0	0	0	0	0	0	0	0	0	0	0	0	0	0	0	0	0	0	0	0	2.2385
PARK7_CHICK	0.7778	0.6166	0.8213	0.738567		0	0	0	0	0	0	0	0	0	0	0	0	0	0	0	0	0	0	0	0	0	0	0	0	2.2157
Q7SX63_CHICK	0	0	1.7792	0.593067		0	5.3762	4.8867	3.42097	0	0	0	0	5.4025	5.3852	5.0631	5.2836	0	3.0732	3.2212	2.09813	0	0	1.8061	0.602033	0	0.7573	0	0.252433	36.7507
B6EAX2_CHICK	1.5954	0	0	0.5318		5.4622	5.3762	4.624	5.15413	0	3.8332	4.1511	2.66143	0	0	0	0	3.2458	0	3.2212	2.15567	0	1.4693	0	0.489767	0.9892	0.6689	0.7029	0.787	35.3394
HSP70_CHICK	1.5954	0	0	0.5318		5.4622	0	4.8867	3.44963	0	0	0	0	0	5.3852	0	1.79507	3.2458	0	0	1.08193	1.7758	1.4693	0	1.0817	0	0	0	0	23.8204
Q9I8D3_CHICK	0.5959	0.681	0	0.425633		0	0	0	0	0	0	0	0	0	0	0	0	0	0	0	0	0	0	0	0	0	0	0	0	1.2769
Q7ZSX8_CHICK	0	0	1.2317	0.410567		4.9933	4.7271	3.953	4.5578	1.8306	3.297	3.653	2.92687	2.7854	3.4296	3.4516	3.2222	2.4878	2.3598	2.4367	2.4281	0	1.0296	1.1775	0.7357	0.4758	0	0	0.1586	43.3195
Q9IAR9_CHICK	0.2993	0.4075	0.4164	0.3744		1.6504	1.5591	1.599	1.60283	0.9374	0.7941	1.001	0.910833	2.6867	2.9836	2.8595	2.84327	3.9371	3.6407	3.7999	3.79257	1.566	1.8691	1.7054	1.7135	0.6529	0	0	0.217633	34.3651
HS90A_CHICK	0	0.6234	0.4411	0.354833		1.8934	1.9769	1.6785	1.8496	2.4862	2.0003	2.1063	2.1976	7.7334	8.6389	7.367	7.9131	21.1855	21.914	20.9325	21.344	25.7755	20.5193	21.9404	22.7451	11.4167	13.6893	13.4826	12.8629	207.801
HS90B_CHICK	0	0.6234	0.4411	0.354833		1.4952	1.5091	1.0545	1.35293	1.9645	1.8939	1.8228	1.89373	7.079	6.7291	6.3054	6.7045	18.9806	19.719	18.7119	19.1372	23.3893	18.5808	19.7016	20.5572	10.2034	12.6243	11.8967	11.5748	184.726
Q9YH41_CHICK	0.2993	0.4075	0.3226	0.343133		1.3169	1.286	1.3105	1.30447	0.7564	0	0.9337	0.563367	2.7879	3.1796	3.152	3.03983	4.4474	4.3135	4.5929	4.45127	1.5673	0.9989	1.0911	1.2191	0	0	0	0	32.7635
FMN_CHICK	0	0.6268	0	0.208933		0	0	0	0	0	0	0	0	0	0	0	0	0	0	0	0	0	0	0	0	0	0	0	0	0.6268
Q08476_CHICK	0.2967	0	0.3072	0.2013		2.7248	2.6621	2.3739	2.58693	2.3894	1.93	2.2145	2.17797	4.3433	4.7306	5.2338	4.76923	3.8419	4.0516	4.3034	4.06563	1.747	1.3621	1.8384	1.64917	0.9155	0.7648	1.2674	0.982567	49.2984
GRP78_CHICK	0.5994	0	0	0.1998		2.7337	2.1906	1.4784	2.13423	0.6046	2.1027	2.3455	1.68427	1.4611	1.6988	1.8171	1.659	2.1452	2.1177	2.1337	2.1322	1.1186	0.8409	0.9278	0.962433	0	0	0	0	26.3158
TNNI2_CHICK	0	0.5842	0	0.194733		4.8804	4.9249	3.6464	4.4839	2.9534	2.3175	2.9084	2.72643	12.2328	12.0454	11.8923	12.0568	17.3522	13.8682	14.5253	15.2486	10.1185	8.7197	9.5978	9.47867	4.3923	5.8985	6.2456	5.51213	149.104
ACTN2_CHICK	0	0.3611	0.1993	0.1868		0.9076	0.9804	0.8188	0.902267	1.5134	1.4232	1.2543	1.39697	4.8419	4.4499	5.1578	4.81653	14.8045	15.34	14.6007	14.9151	25.4749	17.606	22.1799	21.7536	17.9844	24.35	23.7186	22.0177	197.967
A6BLM6_CHICK	0	0	0.4724	0.157467		0	0	0	0	0	0	0	0	0	0	0	0	0	0	0	0	0	0	0	0	0	0	0	0	0.4724
ENOA_CHICK	0	0	0.4405	0.146833		0	0	0	0	0	0	0	0	0	0	0	0	0	0	0	0	0	0	0	0	0	0	0	0	0.4405
A6BM73_CHICK	0.3855	0	0	0.1285		2.0169	2.0513	0	1.35607	0	0	0	0	2.6788	1.8993	0	1.52603	1.838	2.0879	2.016	1.98063	0	0.4549	0	0.151633	0	0	0	0	15.4286
EF1A_CHICK	0	0	0.3746	0.124867		4.279	4.0989	4.6047	4.32753	0	0	0	0	11.098	11.0267	10.1866	10.7704	11.1059	11.1295	10.3594	10.8649	8.7945	7.3355	8.0017	8.0439	8.036	9.789	9.534	9.11967	129.754
INT10_CHICK	0	0.2176	0	0.0725333		0	0	0	0	0	0	0	0	0	0	0	0	0	0	0	0	0	0	0	0	0	0	0	0	0.2176
Q8JID3_CHICK	0.1431	0	0	0.0477		0	0	0	0	0	0	0	0	0	0	0	0	0	0	0	0	0	0	0	0	0	0	0	0	0.1431
1433B_CHICK	0	0	0	0		0	0	0	0	0	0	1.4467	0.482233	2.3889	2.2357	2.3754	2.33333	8.098	7.8911	8.4517	8.14693	13.3854	12.4371	12.049	12.6238	12.3098	13.4135	14.4048	13.376	110.887
1433E_CHICK	0	0	0	0		0	0	0	0	0	0	1.0808	0.360267	2.7571	2.6721	2.8098	2.74633	6.9914	6.9164	7.1504	7.0194	11.7718	11.0832	10.4277	11.0942	10.7878	11.7317	12.6042	11.7079	98.7844
1433G_CHICK	0	0	0	0		0.4957	0.3832	0	0.292967	0.6987	0.8583	1.1782	0.911733	3.1425	2.9872	3.3544	3.16137	8.098	7.8911	8.4517	8.14693	13.3854	12.4371	12.1204	12.6476	12.7642	13.4135	14.4048	13.5275	116.064
1433T_CHICK	0	0	0	0		0	0	0	0	0	0	0	0	2.5306	2.4232	2.6105	2.52143	8.098	7.8911	8.4517	8.14693	13.3854	12.4371	12.049	12.6238	12.3098	13.4135	14.4048	13.376	110.005
1433Z_CHICK	0	0	0	0		0	0	0	0	0	0.6306	0.8822	0.504267	2.6027	2.4595	2.5933	2.55183	6.0513	6.0198	6.2158	6.09563	10.5701	9.8194	9.1487	9.84607	10.6916	11.2833	11.6585	11.2111	90.6268
A4ZZ65_CHICK	0	0	0	0		0	0	0	0	0	0	0	0	0.5113	0	0	0.170433	2.1015	1.5382	2.0627	1.9008	3.3624	2.6334	3.3688	3.12153	2.4631	2.8708	2.9202	2.75137	23.8324
A6BLM8_CHICK	0	0	0	0		2.0169	2.1247	0.939	1.69353	0	0.4337	0	0.144567	2.6788	2.1508	0	1.60987	1.838	2.1363	2.3209	2.0984	0	0	0	0	0	0	0	0	16.6391
ACBG2_CHICK	0	0	0	0		0	2.1103	0	0.703433	0	0	0	0	0	0	0	0	0	0	0	0	0	0	0	0	2.2292	0	0	0.743067	4.3395
ACT5_CHICK	0	0	0	0		0	0	0	0	0	0	0	0	0	0	0	0	0	0	0	0	0	0	0	0	0	6.1966	0	2.06553	6.1966
ACTA_CHICK	0	0	0	0		0.4972	0.7309	0	0.409367	0	0.7575	0.8109	0.5228	0	3.1648	0	1.05493	0	7.5776	7.0163	4.86463	7.2438	0	6.2066	4.48347	0	0	8.9515	2.98383	42.9571
ACTB_CHICK	0	0	0	0		0	0	0	0	0	0	0	0	0	0	2.1745	0.724833	5.3014	0	0	1.76713	0	0	4.9018	1.63393	5.498	0	6.6102	4.03607	24.4859
ACTC_CHICK	0	0	0	0		0	0	0	0	0.9838	0	0	0.327933	3.259	3.1648	2.8424	3.08873	0	0	0	0	7.2438	0	6.2066	4.48347	7.4044	0	8.9515	5.45197	40.0563
ACTH_CHICK	0	0	0	0		0	0	0	0	0	0	0	0	0	0	0	0	0	0	0	0	7.2438	5.9418	0	4.3952	7.4044	9.8677	0	5.75737	30.4577
ACTN1_CHICK	0	0	0	0		0	0.7516	1.211	0.6542	1.0508	1.0851	0.9548	1.03023	3.7217	3.3684	2.9001	3.33007	6.8786	7.1665	6.995	7.01337	14.2159	10.4879	12.197	12.3003	12.8169	14.9465	15.8515	14.5383	116.599
ACTN4_CHICK	0	0	0	0		0	0.3801	0	0.1267	0.6171	0.7108	0.4888	0.605567	2.6022	2.5484	2.0643	2.40497	5.6682	5.6849	5.5983	5.65047	11.4864	8.1114	8.6209	9.40623	9.416	11.4592	11.6929	10.856	87.1499
ACTS_CHICK	0	0	0	0		0	0	0	0	0	0	0	0	0	0	0	0	7.4384	7.5776	7.0163	7.3441	7.2438	5.9418	6.2066	6.46407	7.4044	9.8677	8.9515	8.7412	67.6481
AFAP1_CHICK	0	0	0	0		0	0	9.4991	3.16637	0	0	10.2954	3.4318	0	0	0	0	0	0	0	0	0	0	0	0	0	0	0	0	19.7945
ALBU_CHICK	0	0	0	0		1.722	1.8539	2.1485	1.90813	0	0	0	0	0	0	0	0	0	0	0	0	0	0	0	0	0	0	0	0	5.7244
AMPH_CHICK	0	0	0	0		0	0	0	0	0	0	0	0	0	0	1.0129	0.337633	0	0	0	0	0	0	0	0	0	0	0	0	1.0129
ANXA6_CHICK	0	0	0	0		0	0	0	0	0	0	0.3134	0.104467	0.76	0	0	0.253333	0	0	0	0	0	0	0	0	0	0	0	0	1.0734
APOA1_CHICK	0	0	0	0		0	0.3302	0.3375	0.222567	0.5568	0.7314	0.8354	0.707867	2.009	2.0771	2.0803	2.05547	5.2517	4.9339	4.8312	5.0056	6.5317	4.637	5.5646	5.57777	5.0587	6.4637	6.0842	5.86887	58.3144
AT2A3_CHICK	0	0	0	0		0	1.3012	0	0.433733	0	0	0	0	0	0	0	0	0	0	0	0	0	0	0	0	0	0	0	0	1.3012
ATPB_CHICK	0	0	0	0		0.3857	0.5232	0.3495	0.419467	0.2721	0	0.3165	0.1962	1.3404	1.3398	1.384	1.35473	2.7065	2.5948	2.7552	2.6855	3.1512	2.357	2.5949	2.70103	2.064	2.3191	2.4541	2.27907	28.908
B3VHV2_CHICK	0	0	0	0		5.4622	0	4.8867	3.44963	4.274	3.9933	4.2742	4.1805	0	0	0	0	0	0	0	0	0	0	0	0	0	0	0	0	22.8904
B5AAV6_CHICK	0	0	0	0		0	0	0	0	0	0	0	0	0	0	0	0	0.599	0	0	0.199667	1.3483	0	1.8309	1.05973	1.5992	1.6969	1.8743	1.72347	8.9486
B5M200_CHICK	0	0	0	0		0	0	0	0	0	0	0	0	1.2163	0	0	0.405433	0	0	0	0	0	0	0	0	0	3.2111	3.6891	2.30007	8.1165
B6V3H7_CHICK	0	0	0	0		0	0	0	0	0	0	0	0	0	0	0	0	1.6115	0	1.5311	1.04753	2.8203	2.1556	2.5095	2.49513	1.9729	0	2.3011	1.42467	14.902
BZW2_CHICK	0	0	0	0		0	0	0	0	0	0	0	0	0	0	0	0	0.5235	0.5357	0.8692	0.6428	0.5401	0.5023	0	0.347467	0.4537	0	0.7624	0.405367	4.1869
CALM_CHICK	0	0	0	0		0	0	0	0	0	0	0	0	0	0	0.9751	0.325033	6.2009	5.9558	5.6773	5.94467	12.5027	9.8273	10.4318	10.9206	11.9815	13.787	13.8392	13.2026	91.1786
CALN_CHICK	0	0	0	0		0	0	0	0	0	0	0	0	0	0	0	0	5.1394	0	5.6159	3.5851	0	8.1513	9.7775	5.97627	11.9815	13.787	0	8.5895	54.4526
CANX_CHICK	0	0	0	0		0	0	0	0	0	0	0	0	0.5113	0	0	0.170433	0	0	2.0627	0.687567	3.3624	0	3.3688	2.24373	2.4631	2.8708	2.9202	2.75137	17.5593
CCPG1_CHICK	0	0	0	0		0	0	0	0	0	0	1.5323	0.510767	0	0	0	0	0	0	0	0	0	0	0	0	0	0	0	0	1.5323
CDC37_CHICK	0	0	0	0		0	0	0	0	0	0	0	0	0	0	0	0	0	0	0.3988	0.132933	0.874	0	0.3805	0.418167	0.4704	0.5332	0.8895	0.631033	3.5464
CH60_CHICK	0	0	0	0		0.571	0.5541	0.5514	0.558833	0.4774	0.4454	0.413	0.445267	0.922	0.8184	0.6999	0.813433	0.5794	0.677	0.7252	0.660533	0.4758	0.2214	0.2247	0.3073	0	0	0.1694	0.0564667	8.5255
CLIP1_CHICK	0	0	0	0		0	0	0	0	0	0	0	0	0	0	0	0	0	0	0	0	0.2657	0.3147	0	0.193467	0	0	0	0	0.5804
CNTF_CHICK	0	0	0	0		0	0	0	0	0	0	0	0	0	0	0	0	0	0.3761	0	0.125367	0	0	0	0	0	0	0	0	0.3761
COEA1_CHICK	0	0	0	0		0	0	0	0	0	0	0	0	0	0	0	0	0	0	0	0	0.4632	0	0	0.1544	0	0	0	0	0.4632
CREG1_CHICK	0	0	0	0		0	0	0	0	0	0	0	0	0	1.1791	0	0.393033	0	0	0	0	0	0	0	0	0	0	0	0	1.1791
CSN3_CHICK	0	0	0	0		0	0	0	0	0	0	0	0	0	0	0	0	0	0	0	0	0.7005	0.7647	0.9002	0.788467	0.7105	1.0496	0.4897	0.749933	4.6152
DCTN2_CHICK	0	0	0	0		0	0	0	0	0	0	0	0	0	0	0	0	0.4653	0	0	0.1551	0.4099	0.365	0.1988	0.324567	0	0	0	0	1.439
DPH1_CHICK	0	0	0	0		0	0	0	0	0	0	0	0	0	0	0	0	0	0	0	0	0	0.9021	0	0.3007	0	0	0	0	0.9021
DPYL2_CHICK	0	0	0	0		0	0	0	0	0	0	0	0	0	0	0	0	0	0	0.5557	0.185233	0	0	0	0	0	0	0	0	0.5557
EDC3_CHICK	0	0	0	0		0	0	0	0	0	0	0	0	0	0	0	0	0	0	0	0	0.4135	0	0	0.137833	0	0	0	0	0.4135
EF1B_CHICK	0	0	0	0		0	0	0	0	0	0	0	0	3.1725	2.9833	3.032	3.0626	6.0078	5.9529	6.1031	6.02127	0	4.556	0	1.51867	0	0	0	0	31.8076
EF2_CHICK	0	0	0	0		0.8319	0	1.0087	0.613533	0	0	0	0	0	0	0	0	0	0	0	0	0	0	0	0	0	0	0	0	1.8406
ENPL_CHICK	0	0	0	0		0	0	0	0	0	0	0	0	0	0	0	0	0.599	0	0	0.199667	1.3483	0.9673	1.8309	1.38217	0	1.6969	1.8743	1.1904	8.3167
F10A1_CHICK	0	0	0	0		0	0	0	0	0	0	0	0	0.5504	0	0.3478	0.2994	2.2807	1.9787	1.8602	2.03987	2.549	2.1591	2.2277	2.31193	1.6929	1.7728	1.9766	1.8141	19.3959
FUBP2_CHICK	0	0	0	0		0	0	0	0	0	0	0	0	0	0	0	0	0	0	0	0	0	0	0	0	1.3802	0	0	0.460067	1.3802
FUS_NDVD	0	0	0	0		0	0	0	0	0	0	0	0	0	0	0	0	0	0	0	0	0	0	0	0	0	0.5053	0	0.168433	0.5053
GRP75_CHICK	0	0	0	0		0.9153	0	1.0945	0.669933	0	0	0	0	0	0	0	0	0	0	0	0	0	0	0	0	0	0	0	0	2.0098
H2B1_CHICK	0	0	0	0		0	0	0	0	0	0	0	0	0	0	0	0	0	0	0	0	0	0	0	0	0	0	1.4969	0.498967	1.4969
H2B8_CHICK	0	0	0	0		0	0	0	0	0	0	0	0	0	0	0	0	0	0	0	0	0	0	0	0	0	0	1.4969	0.498967	1.4969
H48_CHICK	0	0	0	0		0	0	0	0	0	0	0	0	0	0	0	0	0	0	0	0	0	0	0	0	1.1945	1.7173	1.5677	1.49317	4.4795
HBA_CHICK	0	0	0	0		1.1589	1.008	0.4797	0.8822	0	0	0	0	0.6039	0.607	0	0.403633	1.3989	0	1.2646	0.887833	1.1687	0.6302	0.9254	0.9081	0.354	1.0096	0	0.454533	10.6089
HBAD_CHICK	0	0	0	0		0	0	0	0	0	0	0	0	0	0.1974	0	0.0658	0	0	0	0	0.8033	0.4365	0.9437	0.727833	0	1.3832	1.1395	0.8409	4.9036
HBB_CHICK	0	0	0	0		1.487	0	0	0.495667	0	0	0	0	1.6374	1.7197	0	1.11903	1.8063	0	2.1437	1.31667	1.4971	0	1.3084	0.935167	0	0	0	0	11.5996
HMGB1_CHICK	0	0	0	0		0	0	0	0	0	0	0	0	0	0	0	0	0	0	0	0	0	0	0	0	0.6071	0.7731	0	0.460067	1.3802
HMGB3_CHICK	0	0	0	0		0	0	0	0	0	0	0	0	0	0	0	0	0	0	0	0	0	0	0	0	0	0.7731	0	0.2577	0.7731
HPRT_CHICK	0	0	0	0		0	0	0	0	0	0	0	0	0	0	0	0	0	0	0	0	0	0	0	0	0	1.0323	0	0.3441	1.0323
IF4A2_CHICK	0	0	0	0		0	0.2844	0	0.0948	0.41	0	0	0.136667	1.9248	1.974	1.9081	1.93563	5.5451	5.5003	5.3206	5.45533	7.6051	5.9018	6.3799	6.62893	2.8719	3.9323	3.9286	3.5776	53.4869
IF5A1_CHICK	0	0	0	0		0	0	0	0	0	0	0	0	0	0	0	0	1.9386	1.842	1.9986	1.9264	2.702	2.0805	2.3563	2.3796	0	1.8982	2.0711	1.3231	16.8873
K1609_CHICK	0	0	0	0		0	0	0	0	0	0	5.285	1.76167	0	0	0	0	0	0	4.6571	1.55237	0	0	0	0	0	0	0	0	9.9421
K2CO_CHICK	0	0	0	0		0	0	0	0	0	0	0	0	0	0	0	0	0	0.8502	0	0.2834	0	0	0	0	0	0	1.2676	0.422533	2.1178
KCC2D_CHICK	0	0	0	0		0	0	0	0	0	0	0	0	0	0	0	0	0	0	0	0	0	0	0	0	0	0	0.4823	0.160767	0.4823
KCRS_CHICK	0	0	0	0		0.6089	1.0202	0.9558	0.861633	0.7657	0	0.5656	0.443767	1.6367	1.2121	1.0528	1.30053	1.3729	1.1947	1.4461	1.3379	1.3453	0.9131	1.0844	1.11427	0.8364	1.0785	1.0357	0.983533	18.1249
L_NDVB	0	0	0	0		0	0	1.0272	0.3424	0	0	0	0	0	0	0	0	0	0	0	0	0	0	0	0	0	0	0	0	1.0272
LUM_CHICK	0	0	0	0		0.5316	0	0	0.1772	0.6702	0.3334	0.3423	0.448633	1.3034	1.5332	1.7094	1.51533	0.921	0.9327	0.8815	0.911733	0	0	0	0	0	0	0	0	9.1587
MARE1_CHICK	0	0	0	0		0	0	0	0	0	0	0	0	0	0	0	0	0	0.4451	0	0.148367	1.0072	0.8057	0.5326	0.781833	1.3267	1.8641	1.7151	1.6353	7.6965
MLE1_CHICK	0	0	0	0		2.9691	2.5128	2.5449	2.6756	1.0432	1.4357	1.0023	1.1604	0	6.2845	6.8517	4.37873	15.3607	0	14.5766	9.9791	19.2881	15.1269	14.1016	16.1722	12.1056	13.882	13.7587	13.2488	142.844
MLE3_CHICK	0	0	0	0		2.9691	2.5128	0	1.8273	0	0	0	0	6.7098	6.2845	6.8517	6.61533	15.3607	14.0143	14.5766	14.6505	19.2881	15.1269	14.1016	16.1722	12.1056	13.882	13.7587	13.2488	157.542
MPSF_CHICK	0	0	0	0		0.8545	0.9102	0	0.588233	1.2645	1.1509	1.104	1.17313	1.6023	1.731	1.5692	1.63417	1.5391	1.5577	2.0289	1.70857	1.4059	0.3015	1.272	0.993133	0	0.4501	0.6228	0.357633	19.3646
MYBPH_CHICK	0	0	0	0		0	0	0	0	0	0	0	0	0	0	0	0	0	0	0	0	0.5618	0	0	0.187267	0.512	0.7577	0.6539	0.6412	2.4854
MYH11_CHICK	0	0	0	0		0	0	0	0	0	0	0	0	0	0	0	0	0	0	0	0	0	0	0	0	3.2537	0	0	1.08457	3.2537
MYH3_CHICK	0	0	0	0		0	0	0	0	0	0	0	0	0	0	0	0	0	0	0	0	0	1.5751	0	0.525033	0	0	0	0	1.5751
MYPC2_CHICK	0	0	0	0		0.4241	0.3078	0.7545	0.495467	0.5573	0.5752	0.5339	0.555467	1.5438	1.4213	1.3568	1.44063	1.0138	1.3428	1.4753	1.2773	1.0433	1.1446	1.0311	1.073	1.3151	1.3444	1.6015	1.42033	18.7866
NCOA7_CHICK	0	0	0	0		0	0	0	0	0	0	0.2008	0.0669333	0	0	0	0	0	0	0	0	0	0	0	0	0	0	0	0	0.2008
NRCAM_CHICK	0	0	0	0		0	0	0	0	0	0	8.4682	2.82273	0	0	0	0	0	0	0	0	0	0	1.2161	0.405367	0	0	0	0	9.6843
NUDC_CHICK	0	0	0	0		0	0	0	0	0	0	0	0	0	0	0	0	0	0	0	0	0	0	0.3254	0.108467	0	0	0	0	0.3254
O13129_CHICK	0	0	0	0		0	0	0	0	0	0	0	0	0	0.4071	0	0.1357	0	0	0	0	0	0	0	0	0	0	0	0	0.4071
O42134_CHICK	0	0	0	0		0	0	0	0	0	0	0	0	0.4687	0.5395	0	0.336067	1.9391	1.5233	1.5089	1.6571	3.2275	3.0206	3.1409	3.12967	2.4615	2.7466	2.6818	2.62997	23.2584
O57559_CHICK	0	0	0	0		0	0	0	0	0	0	0	0	3.9081	3.6918	3.4908	3.6969	0	2.2425	2.236	1.49283	0	1.5174	2.0154	1.1776	1.3815	1.7052	0.6614	1.24937	22.8501
O73665_CHICK	0	0	0	0		0	0	0	0	0	0	0	0	0	0	0	0	0	0	0	0	0	0	0	0	0.3703	0.7243	0	0.364867	1.0946
O93382_CHICK	0	0	0	0		0	0	0	0	0.3346	0	0	0.111533	0.9601	0.6362	0.8822	0.826167	0	0	0	0	0	0	0	0	0	0	0	0	2.8131
O93410_CHICK	0	0	0	0		0	0	0	0	0.2789	0	0	0.0929667	0	0	0	0	5.1394	5.7098	5.6159	5.48837	11.7447	8.4642	9.7775	9.99547	11.9815	13.787	13.8392	13.2026	86.3381
O93419_CHICK	0	0	0	0		0	0	0	0	0	0	0	0	0	0	0	0	0	0	0	0	0	0	0.3913	0.130433	0	0	0	0	0.3913
O93601_CHICK	0	0	0	0		0	0	0	0	0	0	0	0	2.9689	2.4521	2.385	2.602	2.3521	0	0	0.784033	0	0	0	0	0	0	0	0	10.1581
OLA1_CHICK	0	0	0	0		0	0	0	0	0	0	0	0	0	0	0	0	0	0	0	0	0	0.546	0	0.182	1.5416	1.4843	1.7409	1.58893	5.3128
P79757_CHICK	0	0	0	0		0.8338	0.6564	0.7258	0.738667	0	0	0	0	0	0	0.4717	0.157233	0	0	0	0	0	0	0	0	0	0	0	0	2.6877
PALM_CHICK	0	0	0	0		0	0	0	0	0	0	0.4315	0.143833	0	0	0	0	0	0	0	0	0	0	0	0	0	0	0	0	0.4315
PDIA1_CHICK	0	0	0	0		0	0	0	0	0	0	0	0	0	0	0	0	0.8031	0.9814	1.0914	0.958633	1.413	1.3277	1.4269	1.3892	0.7916	1.0427	1.0889	0.9744	9.9667
PEX5_CHICK	0	0	0	0		0	0	0	0	0	0	0	0	0	0	0	0	0	0	0	0	0	0	0	0	0	0	0.217	0.0723333	0.217
PGP_CHICK	0	0	0	0		0	0	0	0	0.6039	0.684	0.5946	0.6275	1.0749	1.1247	1.0882	1.09593	0	0	0	0	0	0	0	0	0	0	0	0	5.1703
PHAX_CHICK	0	0	0	0		0	0	0	0	0	0	0	0	0	0	0	0	0	0	0	0	1.1923	0	0	0.397433	0	0	0	0	1.1923
POLG_AEVCA	0	0	0	0		0	0	0	0	0	0	0	0	0	0	0	0	0	0	0	0	0	0	0	0	0.6039	0	0	0.2013	0.6039
POLG_AEVVR	0	0	0	0		0	0	0	0	0	0	0	0	0	0	0	0	0	0	0	0	0	0	0	0	0.6039	0	0	0.2013	0.6039
PPIL3_CHICK	0	0	0	0		0	0	0	0	0	0	0	0	0	0	0	0	0	0	0	0	0	0.2197	0	0.0732333	0	0	0	0	0.2197
PSA1_CHICK	0	0	0	0		0	0	0	0	0	0	0	0	1.1204	1.0143	0.7157	0.950133	2.187	1.9584	2.5267	2.22403	2.0397	1.158	1.662	1.6199	0	0	0	0	14.3822
PSA7_CHICK	0	0	0	0		0	0	0	0	0	0	0	0	1.3485	1.3438	1.4384	1.3769	2.4086	2.3214	3.1233	2.61777	3.0286	2.5728	2.6262	2.74253	0.6651	0.7235	0.7624	0.717	22.3626
PSB5_CHICK	0	0	0	0		0	0	0	0	0	0	0	0	0.957	0.5374	0.7671	0.753833	2.0284	1.515	1.915	1.81947	1.721	1.5431	1.2369	1.50033	0	0	0.4476	0.1492	12.6685
PUR8_CHICK	0	0	0	0		1.1083	1.1054	0	0.7379	0	0	0	0	0	0	0	0	0	0	0	0	0	0	0	0	0	0	0	0	2.2137
Q05705_CHICK	0	0	0	0		0	0	0	0	0	0	0.9161	0.305367	0	1.6807	0	0.560233	0	5.0361	5.4807	3.5056	7.2973	5.8281	6.673	6.59947	4.6661	5.7203	5.8309	5.40577	49.1293
Q05706_CHICK	0	0	0	0		0.5298	0	0.36	0.2966	0	0	0	0	0	1.6807	0	0.560233	5.4013	5.0361	5.4807	5.30603	7.3338	5.8281	6.673	6.61163	4.6661	5.7203	5.8309	5.40577	54.5408
Q159R6_MEHV1	0	0	0	0		0	0	0	0	0	0	0	0	0	0	0	0	0	0	0	0	0	0	0	0	0	0	0.7339	0.244633	0.7339
Q2TCL1_CHICK	0	0	0	0		0	0.1924	0	0.0641333	0	0	0	0	0	0	0	0	0	0	0	0	0	0	0	0	0	0	0	0	0.1924
Q2XQE5_CHICK	0	0	0	0		0	0	0	0	1.1169	0	0	0.3723	0	0	5.2571	1.75237	13.7974	14.6933	14.0814	14.1907	0	0	13.7212	4.57373	0	8.5813	8.3022	5.62783	79.5508
Q49MC0_CHICK	0	0	0	0		0	0	0	0	0	0	0	0	0	0	0	0	0	1.6655	1.347	1.00417	1.3767	1.8488	1.8707	1.69873	1.0809	1.6527	1.4575	1.39703	12.2998
Q49MC1_CHICK	0	0	0	0		0	0	0	0	0	0	0	0	0	0	0	0	0.554	0	0.7359	0.429967	0.7713	0	0	0.2571	0	0	0	0	2.0612
Q5F326_CHICK	0	0	0	0		0	0	0	0	0	0	0	0	0	0	0.397	0.132333	0.682	1.0222	0.8872	0.8638	0.6727	0.5265	0.9056	0.7016	0.3992	0.5972	0.4948	0.497067	6.5844
Q5F377_CHICK	0	0	0	0		0	0	0	0	0	0	0	0	0	0	0	0	0	0.6541	0	0.218033	0	0	0	0	0	0	0	0	0.6541
Q5F3B9_CHICK	0	0	0	0		0	0	0	0	0	0	0	0	0	0	0	0	0	0	0	0	0	0	0	0	0.4876	0	0	0.162533	0.4876
Q5F3F7_CHICK	0	0	0	0		0	0	0	0	0	0	0	0	0.5666	0	0	0.188867	0	0	0	0	0	0	0	0	0	0	0	0	0.5666
Q5F3J3_CHICK	0	0	0	0		0	0	0	0	0	0	0	0	1.3659	0.7003	0	0.688733	0	0	0	0	0	0	0	0	0	0	0	0	2.0662
Q5F3Q3_CHICK	0	0	0	0		0	0	0	0	0	0	0	0	0	0	0	0	0	0	0	0	0	0	0	0	0	0	0.2029	0.0676333	0.2029
Q5F402_CHICK	0	0	0	0		0	0	0	0	0	0	0	0	0	0	0	0	0	0	0	0	0	0	0	0	0.3105	0	0	0.1035	0.3105
Q5F405_CHICK	0	0	0	0		0	0	0	0	0	0	0	0	0.3241	0	0	0.108033	0	0	0	0	0	0	0	0	0	0	0	0	0.3241
Q5F426_CHICK	0	0	0	0		0	0	0	0	0	0	0	0	0	0.3599	0	0.119967	0.4844	0	0	0.161467	0	0	0	0	0	0	0	0	0.8443
Q5F472_CHICK	0	0	0	0		0	0	0	0	0	0	0	0	0	0	0	0	0	0.3662	0.4912	0.2858	0.971	0.83	1.003	0.934667	0	0	0	0	3.6614
Q5MAJ0_CHICK	0	0	0	0		0	0	0	0	0	0	0	0	0	0	0	0	0.5846	0	0	0.194867	0	0	0	0	0	0	0	0	0.5846
Q5U7A3_CHICK	0	0	0	0		0	0	1.1158	0.371933	0	0	0	0	0	0	0	0	0	0	0	0	0	0	0	0	0	0	0	0	1.1158
Q5XNV3_CHICK	0	0	0	0		0	0	0	0	0	0	0	0	0	0	0	0	0	0	0	0	1.3142	0.8062	1.2132	1.1112	1.2689	1.6703	1.1792	1.3728	7.452
Q5ZHR4_CHICK	0	0	0	0		0	0	0	0	0	0	0	0	1.4615	0	1.3312	0.9309	1.0135	0	0	0.337833	0.9015	1.0467	1.4046	1.1176	1.0224	1.3754	1.3873	1.2617	10.9441
Q5ZHT0_CHICK	0	0	0	0		0	0	0	0	0	0	0	0	0	0	1.9831	0.661033	0	0	0	0	0	0	0	0	0	0	0	0	1.9831
Q5ZHW5_CHICK	0	0	0	0		0	0	0	0	0	0	0	0	0	0	0	0	0	0.3344	0	0.111467	0.3124	0.7663	0	0.359567	0	0	0	0	1.4131
Q5ZHW6_CHICK	0	0	0	0		0	0	0	0	0	0	0	0	0	0	0	0	0.6674	0.8481	0.7857	0.767067	1.0056	0.9064	0.9853	0.965767	0.3709	0	0	0.123633	5.5694
Q5ZHY1_CHICK	0	0	0	0		0	0	0	0	0	0	0	0	3.1725	2.9833	3.032	3.0626	6.0078	5.9529	6.1031	6.02127	5.5915	4.556	4.3635	4.837	2.5227	3.1538	2.8149	2.83047	50.254
Q5ZI80_CHICK	0	0	0	0		0	0	0	0	0	0	0	0	0	0	0	0	0	0	0	0	0.84	0.8538	0.6926	0.795467	0.8655	0.9455	1.0593	0.956767	5.2567
Q5ZI86_CHICK	0	0	0	0		0	0	0	0	0	0	0	0	0	0	0	0	0	0	0	0	0	0.5665	0	0.188833	1.3012	1.7445	1.5648	1.53683	5.177
Q5ZIC0_CHICK	0	0	0	0		1.4216	1.5103	0.9493	1.29373	0	1.0382	0	0.346067	5.2036	5.4385	5.2571	5.29973	13.7974	14.6933	14.0814	14.1907	16.97	13.1674	13.7212	14.6195	7.012	8.5813	8.3022	7.96517	131.145
Q5ZIE0_CHICK	0	0	0	0		0	0	0	0	0	0	0	0	0	0	0	0	0.4042	0	0	0.134733	0.5334	0	0.495	0.3428	0.745	0.7464	0.9875	0.8263	3.9115
Q5ZIG5_CHICK	0	0	0	0		0	0	0	0	0	0	0	0	0	0	0	0	0	0	0	0	1.6561	0	0	0.552033	0	0	0	0	1.6561
Q5ZIM8_CHICK	0	0	0	0		0	0	0	0	0	0	0	0	0	0.2012	0	0.0670667	0	0	0	0	0	0.4933	1.1339	0.5424	0.3198	0	0	0.1066	2.1482
Q5ZIW4_CHICK	0	0	0	0		0	0	0	0	0	1.0851	0.8017	0.628933	3.4608	0	0	1.1536	6.8786	7.1665	6.995	7.01337	13.0429	9.5196	11.2079	11.2568	0	0	13.0443	4.3481	73.2024
Q5ZIX2_CHICK	0	0	0	0		0	0	0	0	0	0	0	0	0	0	0	0	0	0	0	0	0	0	0	0	0.2952	0.1607	0.4066	0.2875	0.8625
Q5ZIY8_CHICK	0	0	0	0		0	0	0	0	0	0	0	0	0	0	0	0	2.3083	1.8134	1.8815	2.00107	2.3461	2.3343	2.1866	2.289	1.7552	2.0176	1.9813	1.91803	18.6243
Q5ZJ15_CHICK	0	0	0	0		23.2232	23.5342	23.4589	23.4054	35.4715	31.1855	32.3183	32.9918	48.8508	49.5695	48.4234	48.9479	17.6289	18.8011	0	12.1433	11.1117	9.8466	0	6.9861	8.287	9.9327	9.9275	9.3824	401.571
Q5ZJ68_CHICK	0	0	0	0		0	0	0	0	0	0	0	0	0	0	0	0	0	0	0	0	0	0	0.21	0.07	0.3543	0.2157	0.4686	0.3462	1.2486
Q5ZJ86_CHICK	0	0	0	0		0	0	0	0	0	0	0	0	0	0	0	0	0	0	0	0	0.3057	0.2836	0.3168	0.302033	0.5824	0.6284	0.6314	0.614067	2.7483
Q5ZJ93_CHICK	0	0	0	0		0	0	0	0	0	0	0	0	0	0	0	0	0	0	0	0	0.1399	0	0.4947	0.211533	0.5449	0.5545	0.6703	0.5899	2.4043
Q5ZJA1_CHICK	0	0	0	0		0	0	0	0	0	0	0	0	0	0	0	0	0	0	0	0	0	1.2066	1.1248	0.777133	0.6309	0.9976	0.898	0.842167	4.8579
Q5ZJA7_CHICK	0	0	0	0		0	0	0	0	0	0	0	0	0	0	0	0	0	0	0	0	0.5042	0.3587	0.2831	0.382	0.978	0	0.9352	0.637733	3.0592
Q5ZJC1_CHICK	0	0	0	0		0	0	0	0	0	0	0	0	0	0	0	0	0	0	0	0	0	0	0	0	0	0.1675	0.2023	0.123267	0.3698
Q5ZJD2_CHICK	0	0	0	0		0	0	0	0	0	0	0	0	0	0	7.9056	2.6352	0	0	0	0	0	0	0	0	0.373	2.2123	0	0.861767	10.4909
Q5ZJN3_CHICK	0	0	0	0		0	0	0	0	0	0	0	0	0	0	0	0	0	0	0	0	0	0	0.9034	0.301133	0	0	0	0	0.9034
Q5ZJN7_CHICK	0	0	0	0		0	0	0	0	0	0	0	0	0	0	0	0	0	0	0	0	0	0	0	0	10.5028	13.4777	0	7.9935	23.9805
Q5ZJQ0_CHICK	0	0	0	0		0	0	0	0	0	0	0.7002	0.2334	2.9004	0	2.982	1.9608	8.3825	7.9555	8.3748	8.2376	4.7206	3.7648	3.6494	4.04493	0.4451	0	0	0.148367	43.8753
Q5ZJV0_CHICK	0	0	0	0		0	0	0	0	0	0	0	0	0	0.5277	1.0941	0.5406	2.6927	1.4778	1.3312	1.8339	1.7806	2.554	1.9604	2.09833	1.4043	1.7986	1.6614	1.62143	18.2828
Q5ZJX9_CHICK	0	0	0	0		0	0	0	0	0	0	0	0	1.0547	0	0	0.351567	2.4344	2.5562	2.5217	2.5041	1.9172	1.6432	1.7968	1.78573	0	0	0	0	13.9242
Q5ZK20_CHICK	0	0	0	0		0	0	0	0	0	0	0	0	0	0	0	0	0	1.3573	0.4985	0.6186	0.8304	0.8928	0.9241	0.882433	1.2099	1.41	1.2857	1.30187	8.4087
Q5ZK81_CHICK	0	0	0	0		0	0	0	0	0	0	0	0	0	0	0	0	0.5179	0	0	0.172633	0	0	0	0	0	2.0876	1.2001	1.0959	3.8056
Q5ZKJ2_CHICK	0	0	0	0		0	0	0	0	0	0	0	0	2.4825	2.2357	2.3754	2.36453	8.098	7.8911	8.4517	8.14693	13.3854	12.4371	12.049	12.6238	12.3098	13.4135	14.4048	13.376	109.534
Q5ZKM2_CHICK	0	0	0	0		4.279	0	4.6047	2.96123	4.6021	4.0333	4.5693	4.40157	0	0	10.1866	3.39553	0	11.1295	10.3594	7.16297	8.7945	0	8.0017	5.59873	0	9.789	9.534	6.441	89.8831
Q5ZKU2_CHICK	0	0	0	0		0	0	0	0	0	0	0	0	0	0	0	0	0.2322	0	0	0.0774	0	0	0	0	0	0	0	0	0.2322
Q5ZKW4_CHICK	0	0	0	0		0.9601	0.9828	0	0.647633	0	0	0	0	0	0	0	0	0	0	0	0	0	0	0	0	0	0	0	0	1.9429
Q5ZKZ3_CHICK	0	0	0	0		0	0	0	0	0	1.0382	0	0.346067	0	0	5.2571	1.75237	0	14.6933	0	4.89777	16.97	13.1674	0	10.0458	0	8.5813	8.3022	5.62783	68.0095
Q5ZL37_CHICK	0	0	0	0		0	0	0.5764	0.192133	0	0	0	0	0	0	0	0	0	0	0	0	0	0	0	0	0	0	0	0	0.5764
Q5ZL53_CHICK	0	0	0	0		0	0	0	0	0	0	0	0	0	0	0	0	0	0	0	0	0	0	0	0	0	0	0.3303	0.1101	0.3303
Q5ZLC3_CHICK	0	0	0	0		0	0	0	0	0	0	0	0	0	0	0	0	0.2548	0	0	0.0849333	1.005	0.2764	0.8109	0.697433	0	0.9412	0.6531	0.531433	3.9414
Q5ZLI2_CHICK	0	0	0	0		0	0	0	0	0	0	0	0	0.7896	0.5934	0	0.461	1.8266	1.9896	1.3068	1.70767	1.8079	1.4955	1.4231	1.5755	0	0	0	0	11.2325
Q5ZLI7_CHICK	0	0	0	0		0	0	0	0	0	0	0	0	0	0	0	0	0	0	0	0	0	0	0	0	0	0	1.6443	0.5481	1.6443
Q5ZLI9_CHICK	0	0	0	0		0	0	0	0	0	0	0	0	0	0	0	0	0	0	0	0	0	0	0	0	0.2454	0.3188	0	0.188067	0.5642
Q5ZLJ7_CHICK	0	0	0	0		0.5298	0	0	0.1766	0	0	0	0	0	0	2.5406	0.846867	0	6.3524	5.8388	4.06373	0	0	0	0	5.5632	7.1868	6.9393	6.5631	34.9509
Q5ZLU2_CHICK	0	0	0	0		1.2767	1.592	1.1678	1.3455	1.496	1.3546	1.1934	1.348	3.8004	5.6257	5.2625	4.8962	14.8079	12.4386	12.2133	13.1533	6.615	2.7611	5.6082	4.99477	0.6711	0	0.8593	0.510133	78.7436
Q5ZLU7_CHICK	0	0	0	0		0	0	0	0	0	0	0	0	0	0	0	0	1.1538	0.4856	0	0.546467	1.0288	0.6887	0	0.5725	0.9631	0.8359	1.0528	0.9506	6.2087
Q5ZLV5_CHICK	0	0	0	0		0	0	0	0	0	0	0	0	0	0	0	0	0.7152	0.6309	0.3969	0.581	0	0	0	0	0.1967	0	0	0.0655667	1.9397
Q5ZLX9_CHICK	0	0	0	0		0	0	0	0	0.3322	0	0	0.110733	1.2163	0.9308	0	0.7157	3.1364	2.3482	2.5936	2.69273	2.7801	2.5041	2.692	2.65873	3.0108	3.7041	3.6891	3.468	28.9377
Q5ZM05_CHICK	0	0	0	0		0	0	0	0	0	0	0.8822	0.294067	0	0	0	0	0	7.8911	0	2.63037	0	12.4371	12.049	8.16203	0	13.4135	14.4048	9.27277	61.0777
Q5ZM36_CHICK	0	0	0	0		0	0	0	0	0	0	0	0	0	0	0	0	0	0	0	0	1.0765	1.0186	1.1025	1.06587	0	0.6058	0	0.201933	3.8034
Q5ZMA5_CHICK	0	0	0	0		1.4216	0	0	0.473867	0	1.0382	0	0.346067	5.2036	0	5.2571	3.4869	13.7974	14.6933	14.0814	14.1907	16.97	0	13.7212	10.2304	0	8.5813	0	2.86043	94.7651
Q5ZME3_CHICK	0	0	0	0		0	0	0	0	0	0	0	0	0	0	0	0	0	0	0	0	0	0	0	0	0.8358	0.8487	0.9477	0.8774	2.6322
Q5ZMS9_CHICK	0	0	0	0		0	0	0	0	0	0	0	0	0	0	0	0	0	0	0	0	0	0.3894	0	0.1298	0.6745	0.9042	0.7005	0.759733	2.6686
Q5ZMU9_CHICK	0	0	0	0		0.27	0.3892	0.2717	0.3103	0.6378	0.5244	0.4495	0.537233	2.0282	1.854	1.6605	1.84757	5.6239	4.9922	5.0499	5.222	8.271	7.4648	6.9988	7.5782	8.0442	8.9237	8.4592	8.4757	71.913
Q683M9_CHICK	0	0	0	0		1.1083	0	0	0.369433	0	0	0	0	0	0	0	0	0	0	0	0	0	0	0	0	0	0	0	0	1.1083
Q6B344_CHICK	0	0	0	0		0	0	1.0061	0.335367	0	0	0.3143	0.104767	0.76	0	0	0.253333	0	0	0	0	0	0	0	0	0	0	0	0	2.0804
Q6DMS3_CHICK	0	0	0	0		0	0	0	0	0	0	0	0	0	0	0	0	0	0	0.5752	0.191733	0	0	0	0	0	0	0	0	0.5752
Q6EE30_CHICK	0	0	0	0		0	0	0	0	0	0	0	0	0.9809	0.8113	0.9112	0.901133	2.2504	2.1003	1.9923	2.11433	1.0817	1.49	1.8898	1.48717	0.9122	1.0015	0.9317	0.948467	16.3533
Q6EE32_CHICK	0	0	0	0		0	0	0	0	0	0	0	0	0	0	0	0	0.308	0.5507	0.378	0.412233	1.022	0.9828	0.9264	0.977067	1.5089	1.4883	1.3773	1.45817	8.5424
Q6EE33_CHICK	0	0	0	0		0	0	0	0	0	0	0	0	0	0	0	0	0	0	0	0	0	0	0	0	0	0	1.2001	0.400033	1.2001
Q6JLB2_CHICK	0	0	0	0		0	0	0	0	0	0	0	0	0	0	0	0	1.409	1.2572	1.061	1.2424	1.263	1.0618	1.2074	1.1774	0	0	0.1553	0.0517667	7.4147
Q6PTX1_CHICK	0	0	0	0		0	0	0	0	1.1585	0	0	0.386167	2.3781	0	1.9592	1.44577	0	0	0	0	2.0267	0	2.0113	1.346	0	0	2.3208	0.7736	11.8546
Q6PVY9_CHICK	0	0	0	0		0	0	0	0	0	0	0	0	2.3889	0	2.3754	1.5881	5.4618	0	0	1.8206	0	8.8332	0	2.9444	0	0	10.1918	3.39727	29.2511
Q6PVZ5_CHICK	0	0	0	0		0	0	0	0	0	0	0	0	0	0	0	0	0	0.5854	0	0.195133	0	0	0	0	0	0	0	0	0.5854
Q71SG1_CHICK	0	0	0	0		0	0	0	0	0	0	0	0	0	0	0	0	0	0	0.5557	0.185233	0	0	0	0	0	0	0	0	0.5557
Q71SG2_CHICK	0	0	0	0		0	0	0	0	0	0	0	0	0	0.4307	0	0.143567	0	0.7028	0.5557	0.4195	0	0	0	0	0	0	0	0	1.6892
Q76CF0_CHICK	0	0	0	0		0	1.3676	0	0.455867	0	0	0	0	0	0	0	0	0	0	0	0	0	0	0	0	0	0	0	0	1.3676
Q7T071_CHICK	0	0	0	0		0	0	0	0	0	0	0	0	0	0	0	0	0	0	0	0	0	0	0	0	0.2303	0	0	0.0767667	0.2303
Q7T1F5_CHICK	0	0	0	0		0	0	0	0	0	0	0	0	0	0.3901	0	0.130033	0.9596	0.8688	0.9204	0.916267	1.6699	1.3914	1.6133	1.5582	0	0.5348	0	0.178267	8.3483
Q7T1F6_CHICK	0	0	0	0		0	0	0	0	0	0	0	0	0	0	0	0	0	0	0	0	0	0	0.275	0.0916667	0	0	0	0	0.275
Q7ZT63_CHICK	0	0	0	0		0	0	0	0	0	0	0	0	0	0	0	0	0	0	0	0	0	0.3	0	0.1	0	0	0	0	0.3
Q7ZZH5_CHICK	0	0	0	0		0	0	0	0	0	0	0	0	0	0	0	0	0	0	2.236	0.745333	0	0	2.0154	0.6718	0	0	0	0	4.2514
Q8AWI4_CHICK	0	0	0	0		0	0.835	0	0.278333	0.5894	0	0	0.196467	0	2.9816	0	0.993867	0	7.1743	0	2.39143	0	8.0823	9.3155	5.79927	0	8.3533	7.4545	5.26927	44.7859
Q8AYP8_CHICK	0	0	0	0		0	0	0	0	0	0	1.0993	0.366433	0.5666	0	0	0.188867	0	0	0	0	0	0	0	0	0	0	0	0	1.6659
Q8J8U3_ALV	0	0	0	0		0	0	0	0	0	0	0	0	0	0	0	0	0	0	0	0	0	0	0	0	0	0.3477	0	0.1159	0.3477
Q8JH65_CHICK	0	0	0	0		0.9601	0.9828	0	0.647633	0	0	0	0	0	0	0	0	0	0	0	0	0	0	0	0	0	0	0	0	1.9429
Q8QGU9_CHICK	0	0	0	0		0	0	0.3213	0.1071	0	0	0	0	0	0	0	0	0	0	0	0	0	0	0	0	0	0	0	0	0.3213
Q8UUR1_CHICK	0	0	0	0		0	0	0	0	0	0	0	0	0	0	0	0	0	0	0	0	0	0	0	0	0	0	0.3293	0.109767	0.3293
Q8UVX3_CHICK	0	0	0	0		0.5282	0	0	0.176067	0	0	0.1893	0.0631	0.7717	0.8201	0	0.5306	1.5234	1.5564	1.552	1.54393	2.2042	1.8087	1.8198	1.94423	2.5027	3.1904	3.1866	2.9599	21.6535
Q90642_CHICK	0	0	0	0		0	0	0	0	0	0	0	0	0	0	0	0	0	0	0	0	0.874	0	0	0.291333	0	0	0.6151	0.205033	1.4891
Q90650_CHICK	0	0	0	0		0	0	0	0	0	0	0	0	0	0	0	0	0	0	0	0	0.6377	0	0	0.212567	0.4224	0.1936	0	0.205333	1.2537
Q90724_CHICK	0	0	0	0		0	1.1744	1.026	0.733467	1.4284	1.3625	1.2589	1.34993	3.6315	3.803	3.6752	3.70323	0	1.1791	1.1967	0.791933	0	0.5381	0	0.179367	0.3546	0	0.5054	0.286667	21.1338
Q90736_CHICK	0	0	0	0		0	0	0	0	0.3322	0	0	0.110733	0	0	0	0	3.0486	0	0	1.0162	2.3351	0	0	0.778367	3.0108	0	3.7975	2.26943	12.5242
Q90739_CHICK	0	0	0	0		0.5298	0	0	0.1766	0.3567	0	0	0.1189	0	0	0	0	0	0	0	0	0	0	0	0	0	0	6.9393	2.3131	7.8258
Q90740_CHICK	0	0	0	0		0	0	0	0	0	0	0.8884	0.296133	0	0	2.7237	0.9079	6.9046	7.0556	6.7973	6.91917	10.5106	7.9217	8.9986	9.14363	6.1019	8.3376	0	4.81317	66.24
Q90838_CHICK	0	0	0	0		0	0	0	0	0	0	0	0	0	0	0	0	0	0	0	0	0	0	0	0	0	0.4641	0	0.1547	0.4641
Q90874_CHICK	0	0	0	0		0	0	0	0	0	0	0	0	0	0	0.4088	0.136267	0	0	0	0	0	0	0	0	0	0	0	0	0.4088
Q90885_CHICK	0	0	0	0		0	0	0	0	0	0	0	0	0	0	0	0	0	0	0	0	0	0	0	0	0	0.4641	0	0.1547	0.4641
Q90937_CHICK	0	0	0	0		0	0	0	0	0	0	0	0	0	0	0	0	0.9911	1.008	0	0.666367	1.3683	1.1397	1.1623	1.22343	0	0	0	0	5.6694
Q90VX2_CHICK	0	0	0	0		0	0	0.366	0.122	0	0	0.2203	0.0734333	0.509	0.6994	0.5259	0.5781	1.153	1.1748	1.0435	1.12377	1.9287	1.1787	1.211	1.43947	2.1944	3.0479	2.4043	2.54887	17.6569
Q90WA6_CHICK	0	0	0	0		0	0	0	0	0	0	0	0	0	0	0	0	0.599	0	0	0.199667	0	0	0	0	0	0	1.6707	0.5569	2.2697
Q90ZX4_CHICK	0	0	0	0		0	0	0	0	0	0	0	0	0	0	0	0	0	0	0	0	0	0	0	0	0	0	1.3098	0.4366	1.3098
Q91005_CHICK	0	0	0	0		0.5298	0.835	0.36	0.574933	0	0	0	0	0	2.8509	2.6214	1.8241	6.2214	6.4936	6.0966	6.27053	10.0021	0	9.1295	6.3772	0	7.8509	6.9393	4.93007	59.9305
Q91956_CHICK	0	0	0	0		0	0	0	0	0	0	0	0	0	0	0	0	0	0.1929	0	0.0643	0.2098	0.1656	0.2228	0.1994	0.8473	0.2669	0.2773	0.463833	2.1826
Q91968_CHICK	0	0	0	0		0.7673	0	0	0.255767	0	0	0.8884	0.296133	2.8362	0	2.7705	1.8689	6.9046	7.0556	6.7973	6.91917	10.5106	7.9217	9.1295	9.18727	6.1019	8.3376	7.4095	7.283	77.4307
Q9DDH7_CHICK	0	0	0	0		0	0	0	0	0	0	0	0	0	0	0	0	0	1.1374	1.2219	0.786433	2.2687	1.6592	1.7073	1.8784	2.7808	3.7152	3.2207	3.2389	17.7112
Q9DEQ6_CHICK	0	0	0	0		0	0	0	0	0	0	0	0	0	0	0	0	0	0.9007	0	0.300233	0.5988	0.6622	0.4572	0.572733	0.302	0.4692	0	0.257067	3.3901
Q9DGR8_CHICK	0	0	0	0		0	0	0	0	0	0	0	0	0	0	0	0	0	0	0	0	0	0	0	0	0.7343	0	0	0.244767	0.7343
Q9I8D6_CHICK	0	0	0	0		0	0	0	0	0	0	0	0	0	0	0	0	0	0	0	0	0.2894	0	0	0.0964667	0	0	0	0	0.2894
Q9I8V6_CHICK	0	0	0	0		0	0	0	0	0	0	0	0	0	0	0	0	0	0.4781	0	0.159367	0	0	0	0	0	0	0	0	0.4781
Q9IBT1_MEHV1	0	0	0	0		0	0	0	0	0	0	0	0	0	0	0	0	0	1.8046	0	0.601533	0	0	0	0	0	0	0	0	1.8046
Q9PSQ5_CHICK	0	0	0	0		0	0	0	0	0	0	0	0	0.4325	0.4072	0	0.2799	0	0.6218	0.5778	0.399867	0	0	0	0	0	0	0	0	2.0393
Q9PST0_CHICK	0	0	0	0		0	0	0	0	0	0	0	0	0	0	0	0	0	1.0648	1.0986	0.721133	1.6759	0	1.4416	1.03917	0	0	0	0	5.2809
Q9PU40_CHICK	0	0	0	0		0	0	0	0	0	0	0	0	0	0	0	0	0	0	0	0	0	0	0	0	0.4992	0	0	0.1664	0.4992
Q9PW67_CHICK	0	0	0	0		0	0	0	0	0	0	0	0	0	0	0	0	0.7661	0.6084	0	0.458167	0	0.2548	0.209	0.1546	0	0	0	0	1.8383
Q9PWA8_CHICK	0	0	0	0		0	0	0	0	0	0	0	0	0	4.6325	0	1.54417	0	0	0	0	0	0	0	0	0	0	0	0	4.6325
Q9W7P7_CHICK	0	0	0	0		0	0	0	0	0	0	0	0	0	0	0	0	1.4947	1.4612	1.0959	1.3506	2.5327	1.917	2.0801	2.1766	3.867	5.015	4.9119	4.59797	24.3755
RANDOM10125	0	0	0	0		0	0	0	0	0	0	0	0	0	0	0	0	0	0	0	0	0	0	0	0	0	0	0.3537	0.1179	0.3537
RANDOM10419	0	0	0	0		0	0	0	0	0	0	0	0	0	0	0	0	0	0	0	0	0	0.491	0	0.163667	0	0	0	0	0.491
RANDOM1358	0	0	0	0		0	0	0	0	0	0	0	0	0	1.8667	0	0.622233	0	0	0	0	0	0	0	0	0	0	0	0	1.8667
RANDOM1575	0	0	0	0		1.6735	0	0	0.557833	0	0	0	0	0	0	0	0	0	0	0	0	0	0	0	0	0	0	0	0	1.6735
RANDOM1585	0	0	0	0		0.5608	0	0	0.186933	0	0	0	0	0	0	0	0	0	0	0	0	0	0	0	0	0	0	0	0	0.5608
RANDOM1594	0	0	0	0		0	0	0	0	0	0	0	0	0	0	0	0	0	0	0	0	0	0	0	0	0	0.4415	0	0.147167	0.4415
RANDOM1665	0	0	0	0		0	0	0	0	0	0	0	0	0	0	0	0	0	0	1.4746	0.491533	0	0	0	0	0	0	0	0	1.4746
RANDOM18	0	0	0	0		0	0	0	0	0	0	0	0	0	0	0	0	0	0	0	0	0	0	0.1441	0.0480333	0	0	0	0	0.1441
RANDOM1924	0	0	0	0		0	0	0.2453	0.0817667	0	0	0	0	0	0	0	0	0	0	0	0	0	0	0	0	0	0	0	0	0.2453
RANDOM2014	0	0	0	0		0	0	0	0	0	4.495	0	1.49833	0	0	0	0	0	0	0	0	0	0	0	0	0	0	0	0	4.495
RANDOM2030	0	0	0	0		0	0	0	0	0	0	0	0	0	0	0	0	0	0	0	0	0	0	0.4679	0.155967	0	0	0	0	0.4679
RANDOM214	0	0	0	0		0	0	0	0	0	0	0	0	0	0	0	0	2.8168	0	0	0.938933	0	0	0	0	0	0	0	0	2.8168
RANDOM2336	0	0	0	0		0	0	0	0	0	0	0	0	0	0	0	0	0	0	0	0	0	0	0	0	0	0	1.8356	0.611867	1.8356
RANDOM2358	0	0	0	0		0	0	0	0	0	0	0	0	0	0	0	0	0	0	0	0	0	0	0	0	0	0.9002	0	0.300067	0.9002
RANDOM24	0	0	0	0		0	0	0	0	0	0	0	0	0	0.6315	0	0.2105	0	0	0	0	0	0	0	0	0	0	0	0	0.6315
RANDOM2446	0	0	0	0		0	0	0	0	0	0	0	0	0	0	0	0	1.0018	0.9218	0	0.6412	0	0	0	0	0	0	0	0	1.9236
RANDOM265	0	0	6.9132	2.3044		0	0	0	0	0	0	0	0	0	0	0	0	0	0	0	0	0	0	0	0	0	0	0	0	6.9132
RANDOM2742	0	0	0	0		0	0	0	0	0	0	0	0	0	0	0	0	0	0	0	0	0	0	0.25	0.0833333	0	0	0	0	0.25
RANDOM316	0	0	0	0		0	0	0	0	0	0	0	0	0	0	0	0	0	0	0	0	0	0.2614	0	0.0871333	0	0	0	0	0.2614
RANDOM3613	0	0	0	0		0	0	0	0	0	0	0	0	0	0	0	0	1.8442	0	2.0575	1.30057	0	0	0	0	0	0	0	0	3.9017
RANDOM3786	0	0	0	0		0	0	0	0	0	0	0	0	0	0	0	0	1.8595	0	0	0.619833	0	0	0	0	0	0	0	0	1.8595
RANDOM3966	0	2.9539	0	0.984633		0	0	0	0	0	0	0	0	0	0	0	0	0	0.4983	0	0.1661	0	0	0	0	0	0	0	0	3.4522
RANDOM4297	0	0	0	0		0	0	0	0	0	0	0	0	0	0	0.2042	0.0680667	0	0	0	0	0	0	0	0	0	0	0	0	0.2042
RANDOM4459	0	0	0	0		0	0	0	0	0	0	0	0	0	0	0	0	0	0	0	0	0.2112	0	0	0.0704	0	0	0	0	0.2112
RANDOM4470	0	0	0	0		0	0	0	0	0	0	0	0	0	0	0	0	0	0	0	0	0	0	1.3389	0.4463	0	0	0	0	1.3389
RANDOM4591	0	0	0	0		0	0	0	0	0	0	0	0	0	0	0	0	0	0	0	0	0	0	0	0	0.5108	0	0	0.170267	0.5108
RANDOM4804	0	0	0	0		0	0	0	0	0	0	0	0	0	0	0	0	0	0	0	0	0	0	0	0	0.188	0	0	0.0626667	0.188
RANDOM4928	0	0	0	0		0	0	0	0	0	0	0	0	0.2751	0	0	0.0917	0	0	0	0	0	0	0	0	0	0	0	0	0.2751
RANDOM5202	0	0	0	0		0	0	0	0	0	0	0	0	0	0	0	0	0	0	0	0	0	0	0	0	0.3846	0	0	0.1282	0.3846
RANDOM5336	0	0	0	0		0	0	0	0	0	0	0	0	0	0	0	0	0	0	0	0	0.379	0	0	0.126333	0	0	0	0	0.379
RANDOM5739	0	0	0	0		0	0	0	0	0	0	0	0	0	0	0	0	0	0	0.4212	0.1404	0	0	0	0	0	0	0	0	0.4212
RANDOM5744	0	0	0	0		0	0	0	0	0	0	0	0	0	0	0	0	0	0	0	0	0.2985	0	0	0.0995	0	0	0	0	0.2985
RANDOM5840	0	0	0	0		0	0	0	0	0	0	1.6447	0.548233	0	0	0	0	0	0	0	0	0	0	0	0	0	0	0	0	1.6447
RANDOM5927	0	0	0	0		0	0	0	0	0	0	0	0	0	0.9585	0	0.3195	0	0	0	0	0	0	0	0	0	0	0	0	0.9585
RANDOM5993	0	0	0	0		0	0	0	0	0	0	0	0	0	0	0	0	0	0	0	0	0	0	0	0	0	0	0.6607	0.220233	0.6607
RANDOM5996	0	0	0	0		0	0	0	0	2.1619	0	0	0.720633	0	0	0	0	0	0	0	0	0	0	0	0	0	0	0	0	2.1619
RANDOM6040	0	0	0	0		0	0	0	0	0	0	0	0	0	0	0	0	0	0	0	0	0	0.221	0	0.0736667	0	0	0	0	0.221
RANDOM6058	0	0	0	0		0	0	0	0	0	0	0	0	0	0	0	0	0	0	0	0	0	0	0	0	0	0	0.1387	0.0462333	0.1387
RANDOM6174	0	0	0	0		0	0	0	0	0	0	0	0	0	0	0	0	0	0.3389	0	0.112967	0	0	0	0	0	0	0	0	0.3389
RANDOM6366	0	0	0	0		0	0	0	0	0	0	0	0	0	0	0	0	0	0	0	0	0	0	0	0	0	0.191	0	0.0636667	0.191
RANDOM6447	0	0	0	0		1.2517	0	0	0.417233	0	0	0	0	0	0	0	0	0	0	0	0	0	0	0	0	0	0	0	0	1.2517
RANDOM653	0	0	0	0		0	0	0	0	0	0	0	0	0	0	0	0	0	0	0	0	0	0	0	0	0	0.2045	0	0.0681667	0.2045
RANDOM6567	0	0	0	0		0	0	0	0	0	0	0	0	0.6301	0	0	0.210033	0	0	0	0	0	0	0	0	0	0	0	0	0.6301
RANDOM6577	0	0	0	0		0	0	0	0	0	0	3.7489	1.24963	0	0	0	0	0	0	0	0	0	0	0	0	0	0	0	0	3.7489
RANDOM6776	0	0	0	0		0	0	0.2828	0.0942667	0	0	0	0	0	0	0	0	0	0	0	0	0	0	0	0	0	0	0	0	0.2828
RANDOM6907	0	0	0	0		0	0	0	0	0	0	0	0	0	0	0	0	0	0	0	0	0	0.5876	0	0.195867	0	0	0	0	0.5876
RANDOM7001	0	0	0	0		0	0	0	0	0	0	0	0	0	0	0	0	0	0	0	0	0	0	0	0	0.5003	0.431	0	0.310433	0.9313
RANDOM712	0	0	0	0		0	0	0	0	0	0	0	0	0.1331	0	0	0.0443667	0	0	0	0	0	0	0	0	0	0	0	0	0.1331
RANDOM7266	0	0	0	0		0	0	0	0	0	0	0	0	0	0	0	0	0	0	0	0	5.6544	0	0	1.8848	0	0	0	0	5.6544
RANDOM7561	0	0	0	0		0	0	0	0	0	0	0	0	0	0	0	0	0	0	0	0	0	0	0	0	0	0	0.8268	0.2756	0.8268
RANDOM7631	0	0	0	0		0	1.68	0	0.56	0	0	0	0	0	0	0	0	0	0	0	0	0	0	0	0	0	0	0	0	1.68
RANDOM7636	0	0	0	0		0	0	0	0	0	0	0	0	0	0	0.2724	0.0908	0	0	0	0	0	0	0	0	0	0	0	0	0.2724
RANDOM7711	0	0	0	0		0	0	0	0	0	0	0	0	0	0.3433	0	0.114433	0	0	0	0	0	0	0	0	0	0	0	0	0.3433
RANDOM7733	0	0	0	0		0	0	0	0	0	0	0	0	0	0	0.3897	0.1299	0	0	0	0	0	0	0	0	0	0	0	0	0.3897
RANDOM8052	0	0	0	0		0	0	0	0	0	0	0	0	0	0	0	0	0	0.195	0	0.065	0	0	0	0	0	0	0	0	0.195
RANDOM8180	0.6493	0	0	0.216433		0	0	0	0	0	0	0	0	0	0	0	0	0	0	0	0	0	0	0	0	0	0	0	0	0.6493
RANDOM8378	0	0	0	0		0	0	0	0	0	0	0	0	0.5008	0	0	0.166933	0	0	0	0	0	0	0	0	0	0	0	0	0.5008
RANDOM8406	0	0	0	0		0	0	0	0	0	0	0	0	0	0	0	0	0	0	0	0	0	0	0.5305	0.176833	0	0	0	0	0.5305
RANDOM846	0	0	0	0		0	0	0	0	0	0	0	0	0	0	0	0	0	0	0	0	0.6369	0	0	0.2123	0	0	0	0	0.6369
RANDOM8800	0	0	0	0		0	0	0	0	0	0	0.7508	0.250267	0	0	0	0	0	0	0	0	0	0	0	0	0	0	0	0	0.7508
RANDOM8801	0	0	0	0		0	0	0	0	0	0	0	0	0	0	0	0	0	0	0	0	0	0	0	0	0	0	0.8833	0.294433	0.8833
RANDOM8842	0	0	0	0		0	0	0	0	0	0	0	0	0	0	0	0	0	0	0.1713	0.0571	0	0	0	0	0	0	0	0	0.1713
RANDOM8844	0	0	0	0		0	0	0	0	0	0	0	0	0	0	0	0	0	0	0	0	0	0.8717	0	0.290567	0	0	0	0	0.8717
RANDOM8876	0	0	0	0		0	0	0	0	0	0	0	0	0	0	0	0	0	0	0	0	0	0	0	0	3.0435	0	0	1.0145	3.0435
RANDOM9131	0	0	0	0		0	9.9755	0	3.32517	0	0	0	0	0	0	0	0	0	0	0	0	0	0	0	0	0	0	0	0	9.9755
RANDOM9239	0	0	0	0		0	0	0	0	0	0	0	0	0	0	0	0	0	0.5667	0	0.1889	0	0	0	0	0	0	0	0	0.5667
RANDOM9304	0	0	0	0		0	0	0	0	0	0	0	0	0	0	0	0	0	0	0	0	0.3816	0	0	0.1272	0	0	0	0	0.3816
RANDOM9430	0	0	0	0		0	0	0	0	0	0	0	0	0	0	0	0	0	0	0	0	0	0	0	0	0.3131	0	0	0.104367	0.3131
RANDOM9509	0	0	0	0		0	0	0	0	0.2613	0	0	0.0871	0	0	0	0	0	0	0	0	0	0	0	0	0	0	0	0	0.2613
RANDOM9518	0	0	0	0		0	0	0	0	0	1.2132	0	0.4044	0	0	0	0	0	0	0	0	0	0	0	0	0	0	0	0	1.2132
RANDOM9734	0	0	0	0		0	0	0	0	0	0	0	0	0	0	0	0	0	0	0	0	0	0	1.1458	0.381933	0	0	0	0	1.1458
RANDOM9735	0	0	0	0		0	0	0	0	0	0	0	0	0	0	0	0	1.3482	0	0	0.4494	0	0	0	0	0	0	0	0	1.3482
RANDOM984	0	0	0	0		0	0	0	0	0	0	0	0	0	0	2.7343	0.911433	0	0	0	0	0	1.6291	0	0.543033	0	0	0	0	4.3634
RANDOM9852	0	0	0	0		0	0	0	0	0	0	0	0	0	0	0	0	0	0	0.6778	0.225933	0	0	0	0	0	0	0	0	0.6778
RANDOM9854	0	0	0	0		0	0.2241	0	0.0747	0	0	0	0	0	0	0	0	0	0	0	0	0	0	0	0	0	0	0	0	0.2241
RANDOM9891	0	0	0	0		0	0	0	0	0	0	0	0	0	0	0	0	0	0	0	0	0	0	0	0	0	0.3678	0	0.1226	0.3678
RAN_CHICK	0	0	0	0		0	0	0	0	0	0	0	0	0	0	0	0	0	0	0	0	0	0	0	0	0.5159	0.6769	0.8791	0.690633	2.0719
SKP1_CHICK	0	0	0	0		0	0	0	0	0	0	0	0	0	0	0	0	0	0	0.6679	0.222633	0.9333	0.6795	0.7243	0.779033	0.3707	0.5303	0.4637	0.4549	4.3697
SPT5H_CHICK	0	0	0	0		0	0	0	0	0	0	0	0	0	0	0	0	0	0	0	0	0	0	0	0	0.2573	0	0	0.0857667	0.2573
TAD2A_CHICK	0	0	0	0		0	0	0	0	0	0	0	0	0	0	0	0	0	0	0	0	0.4429	0	0	0.147633	0	0	0	0	0.4429
TCPQ_CHICK	0	0	0	0		0	0	0	0	0	0	0	0	0	0	0	0	0	0	0	0	0.3492	0.3019	0.6029	0.418	0	0.3054	0	0.1018	1.5594
TCTP_CHICK	0	0	0	0		0	0	0	0	0	0	0.2582	0.0860667	1.6376	0	0	0.545867	2.7918	0	0	0.9306	0	0	0	0	0	0	0	0	4.6876
TNNC1_CHICK	0	0	0	0		0	0	0	0	0	0	0	0	0	0.6912	0	0.2304	0.656	0.7391	0	0.465033	0	0	0	0	0	0.7308	0.7525	0.494433	3.5696
TNNC2_CHICK	0	0	0	0		0.6495	1.2673	1.1015	1.0061	1.3437	0.5891	1.3793	1.10403	4.9973	4.3174	3.7885	4.36773	8.6665	8.5569	8.2675	8.49697	5.3182	5.1096	5.3375	5.2551	4.4769	4.951	5.1677	4.8652	75.2854
TNNT3_CHICK	0	0	0	0		0	0	0	0	0	0	0	0	3.1128	0	2.7245	1.94577	0	0	0	0	0	0	0	0	0	0	0	0	5.8373
TOP2B_CHICK	0	0	0	0		0	0	0	0	0	0	0	0	0	0	0	0	0	0	0	0	2.8295	0	0	0.943167	0	0	0	0	2.8295
TPM1_CHICK	0	0	0	0		0.8547	0.9291	0.5725	0.785433	0.6477	0.5941	0.9036	0.715133	2.9651	2.9816	2.9173	2.95467	7.5054	7.6685	7.5005	7.55813	11.0498	8.6197	9.3155	9.66167	6.3989	8.4099	7.8286	7.5458	87.6625
TPM2_CHICK	0	0	0	0		0	0	0	0	0	0	0	0	2.2971	0	2.1614	1.48617	5.4013	5.0361	5.4807	5.30603	7.3338	5.8281	6.673	6.61163	4.6661	5.7203	5.8309	5.40577	56.4288
ULA1_CHICK	0	0	0	0		0	0	0	0	0	0	0	0	0	0	0	0	0	0	0	0	0.5403	0	0	0.1801	0	0	0	0	0.5403
VIME_CHICK	0	0	0	0		0	0	0	0	0	0	0	0	0.3617	0	0	0.120567	1.5312	1.6655	1.3961	1.53093	1.8081	1.8488	1.8707	1.84253	1.1943	1.7593	1.5834	1.51233	15.0191
VINC_CHICK	0	0	0	0		0	0	0	0	0	0	0	0	0.7208	0.7092	1.331	0.920333	0	0	0.4689	0.1563	0	0	0	0	0	0	0	0	3.2299
WDR59_CHICK	0	0	0	0		0	0	0	0	0	0	0.4556	0.151867	0	0	0	0	0	0	0	0	0	0	0	0	0	0	0	0	0.4556
YBOX1_CHICK	0	0	0	0		0	0	0	0	0	0	0	0	0	0	0	0	0	0	0	0	0	0.1656	0	0.0552	0	0	0.2773	0.0924333	0.4429
ZC11A_CHICK	0	0	0	0		0	0	1.4106	0.4702	0	0	0	0	0	0	0	0	0	0	0	0	0	0	0	0	0	0	0	0	1.4106
totals (nmol)	368.054	436.971	448.619	417.881	37.6712	249.26	247.02	241.453	245.911	216.625	209.095	250.311	225.344	414.212	415.206	438.443	422.62	581.347	592.586	556.667	576.867	684.298	559.713	612.639	618.883	497.51	619.953	631.053	582.839

## Sheet: Unique protein id LC-MSMS
	IPI accession	Protein	MOWSE score	Mass (Da)	Peptides matched	% coverage
Starting material	IPI00594653	G3P_CHICK	897	35681	55	30.9
	IPI00574064	KPYK_CHICK	890	57978	39	32.6
	IPI00584727	LDHA_CHICK	818	36491	46	23.5
	IPI00574153	PGK_CHICK	487	44688	19	24.5
	IPI00586105	ENOB_CHICK	475	47166	19	14.5
	IPI00819839	64kDa protein	462	64423	14	20.6
	IPI00592568	KCRM_CHICK	436	43301	15	33.1
	IPI00578635	AT2A1_CHICK	245	108953	10	13.9
	IPI00581593	Q7LZE8_CHICK	196	2473	10	57.1
	IPI00818933	71kDa protein	157	70955	3	6.8
	IPI00590859	109kDa protein	143	109252	8	10.6
	IPI00585486	PGAM1_CHICK	137	28880	6	21.7
	IPI00582091	HSP70_CHICK	101	69708	3	6.5
	IPI00600948	TNNC2_CHICK	90	18364	1	10.4
	IPI00598681	9kDa protein	84	8923	4	33.3
	IPI00582452	TPIS_CHICK	77	26604	3	10.5
	IPI00597260	similar to ENOB_CHICK	74	37079	2	8.2
	IPI00683436	ALDOC_CHICK	66	14429	2	10.9
	IPI00682655	similar to Q5ZJL5_CHICK	63	54163	2	3.7
	IPI00592520	ENOG_CHICK	61	47279	4	7.1
	IPI00575926	HBA_CHICK	60	15419	1	10.6
	IPI00571711	KAD1_CHICK	60	21669	4	24.2
	IPI00601877	NDK_CHICK	59	17277	2	20.3
	IPI00578207	Q7ZZK3_CHICK	57	98567	4	2.3
	IPI00581383	CALN_CHICK	55	16857	1	14.8
	IPI00597891	similar to amylo-1,6-glucosidase, 4-alpha-glucanotransferase	48	174566	7	5.6
	IPI00578549	TNN12_CHICK	47	21221	2	9.8
	IPI00578632	1433Z_CHICK	45	27758	4	10.6
	IPI00579092	1433E_CHICK	45	29155	1	7.5
	IPI00585452	KCRS_CHICK	44	47054	2	11
	IPI00570841	MPSF_CHICK	43	163299	3	2.8
	IPI00577374	Q5ZM17_CHICK	39	80739	1	3.1
	IPI00684471	Q9PWB9_CHICK	37	120748	6	5.6
	IPI00578856	similar to GTPase like protein	37	82536	4	3.7
	IPI00596489	A6BM71_CHICK	36	904235	13	2
	IPI00580748	similar to TBP-associated factor 1	36	215968	24	7.3
	IPI00601290	Hypothetical protein	35	78081	4	2.6
	IPI00600709	PARK7_CHICK	35	19930	1	13.8
	IPI00820537	Protein	34	53714	1	3.4
	IPI00573864	NRCAM_CHICK	34	131492	3	3.9
	IPI00814418	similar to Nebulin	34	135852	3	4.2
	IPI00581757	763kDa protein	34	762232	5	1
20mg protein	IPI00603309	HSP7C_CHICK	291	70783	9	13.3
	IPI00604330	Q08476_CHICK	240	1475759	50	2.9
	IPI00735086	Q2UZR2_CHICK	233	66550	7	14.9
	IPI00585849	Protein	194	96277	19	8.9
	IPI00581988	Eukaryotic translation elongation factor 1 alpha 2	88	50466	7	5.8
	IPI00819196	Q9IAR9_CHICK	88	242090	6	3.6
	IPI00589985	EF1A_CHICK	87	50125	5	5.8
	IPI00587379	Q5U7A3_CHICK	85	54697	3	10.1
	IPI00590375	GRP78_CHICK	83	71974	3	2.5
	IPI00574080	MLE3_CHICK	82	16699	3	22
	IPI00820675	86kDa protein	82	85670	4	8.2
	IPI00596586	HS90A_CHICK	79	84007	4	6.3
	IPI00576535	ANXA6_CHICK	79	75379	3	5.8
	IPI00598946	ACTN2_CHICK	70	107039	4	5.4
	IPI00584168	Q5ZMF6_CHICK	69	79626	2	3.7
	IPI00585747	EF2_CHICK	65	95317	4	4.9
	IPI00570904	SRCA_CHICK	58	54113	2	4.5
	IPI00601449	Q8JH65_CHICK	56	56769	4	10.4
	IPI00597738	Q5ZLU2_CHICK	47	48671	2	5.9
	IPI00823124	60kDa protein	44	60004	2	4.7
	IPI00654534	Q9DDH7_CHICK	44	11944	2	18.2
	IPI00579399	MYPC2_CHICK	43	126863	1	1.7
	IPI00594634	Hypothetical protein	43	53988	3	1.2
	IPI00577421	CH60_CHICK	42	60934	4	6.3
	IPI00595363	SET1B_CHICK	39	222946	5	0.7
	IPI00579870	O42484_CHICK	39	80098	3	0.8
	IPI00599922	TNNC1_CHICK	39	18419	1	9.3
	IPI00576663	59kDa protein	37	59236	3	4.2
	IPI00580369	similar to CLIP-associating protein 1	35	162626	5	1
50mg protein	IPI00597432	ACTN1_CHICK	198	103097	8	7.2
	IPI00820358	184kDa protein	167	182654	14	8.3
	IPI00590954	Q90724_CHICK	167	165791	13	8.9
	IPI00576859	Q90740_CHICK	142	32940	5	19
	IPI00820251	21kDa protein	95	20711	3	18.3
	IPI00585334	TPM1_CHICK	91	28344	3	12.7
	IPI00580765	APOA1_CHICK	90	30661	2	6.1
	IPI00574198	TPM2_CHICK	68	28531	3	16.1
	IPI00587444	1433G_CHICK	52	28213	1	7.7
	IPI00592577	PGP_CHICK	51	32975	1	4.5
	IPI00594327	O57559_CHICK	51	33778	3	9.4
	IPI00600823	PSA7_CHICK	48	28055	1	4.4
	IPI00585183	Q5ZMU9_CHICK	46	89637	2	3.1
	IPI00587703	similar to eukaryotic translation elongation factor 1 delta	42	75367	2	3.4
	IPI00597497	EF1B_CHICK	42	24990	2	10.6
	IPI00589584	O93382_CHICK	39	50651	2	4.7
	IPI00601973	88kDa protein	36	88067	5	2.2
	IPI00585899	48kDa protein	36	47897	2	8.1
	IPI00586789	similar to chromosome 13 open reading frame 24	36	90103	5	3.7
	IPI00821905	13kDa protein	35	12549	2	6.9
100mg protein	IPI00598461	TPM1_CHICK	195	32746	7	23.9
	IPI00588868	IF4A2_CHICK	189	46342	3	10.3
	IPI00821924	Aminopeptidase puromycin sensitive	120	96153	9	13.5
	IPI00586802	Hypothetical protein	119	60329	4	7.7
	IPI00582169	ACTS_CHICK	103	42024	5	15.1
	IPI00584049	ATPB_CHICK	102	56593	2	6.6
	IPI00597776	TPM2_CHICK	85	32757	6	20.1
	IPI00837485	ACTG_CHICK	82	41766	2	9.1
	IPI00598529	Q5ZJA1_CHICK	67	30386	1	5.8
	IPI00823322	CALM_CHICK	65	16827	5	43
	IPI00604354	Similar to proteasome subunit alpha type 4	59	29479	2	9.6
	IPI00593882	O42095_CHICK	57	280321	10	3.7
	IPI00593872	Proteasome subunit alpha type 2	48	25903	1	8.1
	IPI00575844	Q8UVX3_CHICK	47	60149	4	6.9
	IPI00602892	PSA1_CHICK	47	28907	2	8.1
	IPI00581182	similar to LOC495095 protein	46	24922	3	14.5
	IPI00586551	Hypothetical protein	42	53164	3	9.4
	IPI00598245	285kDa protein	39	285278	11	4.1
	IPI00571984	CAD13_CHICK	38	78332	1	2.2
	IPI00596453	Hypothetical protein	37	88465	3	2.9
	IPI00571765	Q5ZLC3_CHICK	37	37841	2	9.8
250mg protein	IPI00821615	Q2XQE5_CHICK	280	26184	18	56.7
	IPI00591552	HS90B_CHICK	240	83375	14	13.4
	IPI00578082	ACTA_CHICK	228	41968	8	20.4
	IPI00579460	Similar to actin, alpha 2	174	41987	6	11.9
	IPI00577749	BZW2_CHICK	151	48257	3	6.4
	IPI00581952	Q90937_CHICK	149	28744	8	19
	IPI00592445	Q1G1I6_CHICK	104	50711	3	11.2
	IPI00578250	Q5ZJV0_CHICK	99	46756	5	12.9
	IPI00582734	125kDa protein	88	124603	5	5.6
	IPI00819792	SPTA2_CHICK	87	285188	6	3.5
	IPI00599609	CANX_CHICK	82	80300	3	7.1
	IPI00586343	Q9W7P7_CHICK	71	27531	2	9.8
	IPI00594082	similar to myopalladin	68	146266	4	3.3
	IPI00577658	similar to obscurin	66	750523	6	1.1
	IPI00593042	similar to thioredoxin-like protein	64	32333	1	8
	IPI00595426	Q5ZJQ0_CHICK	63	37191	1	6.9
	IPI00684316	similar to multiple myeloma overexpression gene 2	60	6207	1	35.1
	IPI00583070	O42134_CHICK	58	23900	4	13.1
	IPI00589958	Q5ZK20_CHICK	56	70943	3	7.5
	IPI00572382	similar to nidogen-1	56	144077	2	2.1
	IPI00570997	Q9PW67_CHICK	54	26298	4	10.9
	IPI00594774	Hypothetical protein	54	10039	2	15.9
	IPI00587139	TNNT3_CHICK	53	32321	2	8
	IPI00822216	Putative uncharacterized protein	52	33563	1	6.6
	IPI00602725	Q7ZT63_CHICK	51	29857	2	13
	IPI00588689	similar to MGC84496 protein	47	22694	1	8.5
	IPI00591852	1433B_CHICK	45	27890	5	26.2
	IPI00570770	ENPL_CHICK	45	91498	4	8.6
	IPI00593656	similar to cullin 5	45	93979	2	4.7
	IPI00586516	similar to human P5 isoform 2	45	48757	1	5.4
	IPI00598551	similar to prosomal P27K protein	43	27453	4	15.4
	IPI00600541	Q6EE30_CHICK	43	49811	2	4.4
	IPI00586168	similar to aminopeptidase 1	43	56054	4	9.8
	IPI00595982	Q9YH06_CHICK	40	24893	5	22.3
	IPI00590460	similar to corneal epithelial rho-associated ser/thr kinase	40	158573	3	1.9
	IPI00587621	similar to cops7B protein	38	30106	1	6.7
	IPI00578545	Putative uncharacterized protein	37	23998	2	5.5
	IPI00582454	16kDa protein	36	15866	1	10.5
	IPI00588875	Q9DEQ6_CHICK	36	38412	4	15
	IPI00576361	similar to branched chain aminotransferase 1	36	42998	3	8.3
	IPI00595980	Q6DMS3_CHICK	36	94161	4	7.4
	IPI00596673	PDIA1_CHICK	34	57374	2	5.6
500mg protein	IPI00579663	similar to ATP synthase	285	42262	7	21.9
	IPI00578052	MLE1_CHICK	251	20886	14	51
	IPI00577739	1433T_CHICK	218	27765	5	16.7
	IPI00587895	Q91956_CHICK	125	36297	2	16.3
	IPI00572084	ACT5_CHICK	103	41809	6	13.8
	IPI00883137	similar to tropomyosin alpha 3	101	28803	9	19.4
	IPI00680144	43kDa protein	91	43390	8	24.5
	IPI00603721	139kDa protein	73	139191	1	1.2
	IPI00585105	similar to ATP synthase	73	32703	2	15.3
	IPI00596530	F10A1_CHICK	73	40133	3	11.1
	IPI00586769	similar to kel-like protein 23	70	68509	1	2
	IPI00580985	Q6EE32_CHICK	69	46851	1	7.2
	IPI00585063	similar to aldehyde dehydrogenase 9	56	56087	2	6
	IPI00821452	124kDa protein	53	123692	5	6.9
	IPI00818730	56kDa protein	51	55713	2	8.1
	IPI00811766	Hypothetical protein	49	6498	1	31
	IPI00590033	IF2A_CHICK	47	36156	1	6.3
	IPI00592567	Q6PVY9_CHICK	46	15100	3	18.3
	IPI00571593	similar to thioredoxin-like protein	46	36551	2	11.6
	IPI00587776	Q5ZHW6_CHICK	44	33748	1	3.8
	IPI00576082	HPSE_CHICK	42	58350	3	5.7
1000mg protein	IPI00818270	26kDa protein	290	25949	11	30.7
	IPI00574771	78kDa protein	131	78168	4	7
	IPI00573868	Q5ZIY8_CHICK	128	49831	4	12.5
	IPI00602087	78kDa protein	105	77903	6	5.8
	IPI00573893	MARE1_CHICK	91	29125	2	19.4
	IPI00572635	similar to ran_gtp binding protein 5	77	110840	4	4.7
	IPI00583037	OLA1_CHICK	71	44750	5	12.9
	IPI00683409	Q5ZME4_CHICK	68	96987	5	7.7
	IPI00821004	56kDa protein	65	53396	5	13
	IPI00572919	H4_CHICK	60	11360	3	14.6
	IPI00570859	Q5ZLH7_CHICK	56	49693	2	4.7
	IPI00591946	DESM_CHICK	52	53247	2	3.7
	IPI00589424	NFM_CHICK	52	95777	3	3.4
	IPI00572764	similar to heavy neurofilament protein	52	95127	4	3.3
	IPI00575397	TCPQ_CHICK	51	59619	2	5.5
	IPI00579572	similar to histone H2B	49	12433	1	8.1
	IPI00576059	similar to actin, alpha 2	46	42097	4	11.9
	IPI00820376	similar to valosin containing protein	46	18829	4	16.6
	IPI00822751	HSPB1_CHICK	45	21855	2	14.9
	IPI00589575	Hypothetical protein	44	63922	1	2.4
	IPI00570646	Hypothetical protein	44	56251	2	1.4
	IPI00582957	similar to TRNA-guanine transglycosylase	43	55595	3	7.9
	IPI00775749	APOB_CHICK	42	523037	12	1.7
	IPI00583512	Q9YHD2_CHICK	41	84127	1	3.4
	IPI00577746	IF5A1_CHICK	41	15879	2	5.6
	IPI00810971	TEBP_CHICK	40	16859	2	11.6
	IPI00680087	Q98SN6_CHICK	39	101074	4	5.2
	IPI00818113	181kDa protein	39	180407	10	3.2
	IPI00576154	similar to MTPRD	39	221362	3	1.2
	IPI00577414	similar to Ca2+/calmodulin dependent protein kinase	37	58297	2	3.9
	IPI00595288	Q5F3B9_CHICK	37	49966	2	4.5
	IPI00594736	COP9 constitutive photomorphogenic homolog subunit 8	37	23149	2	14.8
	IPI00577960	Q90676_CHICK	36	29571	3	15.3
	IPI00582638	CDC37_CHICK	36	45579	1	5.3
	IPI00583929	Q6JLB2_CHICK	35	25968	1	5.9
